# Supplementary material for: Defining the proteomic landscape of cultured macrophages and their polarization continuum
Source: Immunol Cell Biol. 2023 Sep 11;101(10):947–63. doi: 10.1111/imcb.12687 (PMC10953363; doi:10.1111/imcb.12687)
Supplement: Supplementary file 2 — Supplementary table 1 Supplementary table 2 Supplementary table 3 Supplementary table 4 Supplementary table 5 Supplementary table 6 Supplementary table 7 Supplementary table 8 Supplementary table 9 Supplementary table 10 Supplementary table 11 Supplementary table 12 Supplementary table 13 [file IMCB-101-947-s001.xlsx]

## Sheet: Supplemental_Table_1
Supplemental Table 1: Total whole cell lysate dataset displayed as a Log2 Fold Change relative to M0.
Uniprot ID	Gene symbol	Extended gene name	M1-1/M0	M1-2/M0	M1-3/M0	M2a-1/M0	M2a-2/M0	M2a-3/M0	M2c-1/M0	M2c-2/M0	M2c-3/M0
P01023	A2M	Alpha-2-macroglobulin	-0.828793173	-0.783389931	-0.897006007	0.748461233	1.084744621	1.023610215	-0.81857936	-0.836501268	-1.058893689
Q86V21	AACS	Acetoacetyl-CoA synthetase	-0.277533976	-0.011587974	-0.232768963	0.093560176	0.285698126	-0.029146346	-0.279283757	-0.010134377	-0.128156351
Q6PD74	AAGAB	Alpha- and gamma-adaptin-binding protein p34	0.189033824	-0.06039728	-0.12973393	0.194087052	0.018634174	0.169925001	0.084064265	-0.033569533	0.064882852
Q2M2I8	AAK1	AP2-associated protein kinase 1	-0.295128036	-0.291592017	-0.388355457	0.326537348	0.265436896	0.275007047	-0.239566125	-0.098505545	-0.217591435
E9PNP3	AAMDC	Mth938 domain-containing protein	0.032806145	-0.045431429	0.254594043	-0.556393349	-0.606034724	-0.865121946	0.124328135	0.063502942	0.10701825
C9JEH3	AAMP	Angio-associated migratory cell protein	0.909965067	0.860764203	0.981852653	-0.042456799	-0.01449957	0.046840254	0.10433666	0.132247798	-0.106249498
A2A2Q9	AAR2	AAR2 splicing factor homolog	-0.15682011	-0.017417053	-0.072482754	-0.104697379	-0.174621396	-0.251538767	-0.217591435	-0.248107862	-0.229382353
P49588	AARS1	Alanine--tRNA ligase, cytoplasmic	-0.220950447	0.129612738	-0.281035664	0.260627908	0.340277405	0.070389328	-0.475936324	0.025737561	-0.321928095
Q5JTZ9	AARS2	Alanine--tRNA ligase, mitochondrial	0.038436182	0.23511432	0.071762669	0.38294387	0.523060062	0.242450074	-0.174621396	0.007195501	-0.215914857
Q9NRN7	AASDHPPT	L-aminoadipate-semialdehyde dehydrogenase-phosphopantetheinyl transferase	-0.075520008	0.162210036	0.039840265	0.03562391	-0.00433459	0.002882509	-0.013043037	0.176322773	-0.083141235
Q9NY61	AATF	Protein AATF	-0.010134377	0.182692298	-0.090802937	0.126972856	0.008630305	-0.042456799	-0.360304767	-0.347398782	-0.375197235
A0A0A0MT16	ABCA13	ATP-binding cassette sub-family A member 13	0.082702589	0.020057652	0.14404637	0.115033243	-0.329159664	0.176322773	-0.492078535	-0.20756107	0.140124224
Q9NRK6	ABCB10	ATP-binding cassette sub-family B member 10, mitochondrial	0.067638717	-0.192645078	-0.356605547	-0.048412205	-0.204233052	-0.307572802	0.242450074	-0.275786313	-0.123433941
Q9NP58	ABCB6	ATP-binding cassette sub-family B member 6, mitochondrial	0.147957881	0.496717988	0.137503524	0.371837617	0.024319679	0.244887059	0.241230036	0.150559677	0.291603558
A0A5F9ZA98	ABCB7	ATP-binding cassette sub-family B member 7, mitochondrial	-0.055891201	-0.007231569	-0.321928095	0.053806444	0.159629186	-0.005782353	-0.058893689	-0.100051014	0.020057652
Q9NUT2	ABCB8	Mitochondrial potassium channel ATP-binding subunit	-0.268816758	0.044044333	-0.307572802	0.270229907	0.240008965	0.109694865	-0.312939312	0.222804561	-0.202571918
P33527	ABCC1	Multidrug resistance-associated protein 1	0.317304068	-0.040971781	0.180147861	-0.239566125	-0.314732593	-0.160040413	-0.045431429	-0.236163541	0.236339539
O15438	ABCC3	Canalicular multispecific organic anion transporter 2	-0.268816758	-0.722610301	-0.164884385	0.5290713	0.639695233	0.048236186	0.108357178	-0.785875195	-0.260151897
O15439	ABCC4	Multidrug resistance-associated protein 4	-0.199255376	-0.104697379	-0.272297327	0.158337027	0.176322773	0.146655222	-0.158429363	0.296310561	-0.199255376
P33897	ABCD1	ATP-binding cassette sub-family D member 1	-0.10159814	-0.222632891	-0.623709617	-0.083141235	-0.093879047	-0.275786313	-0.307572802	-0.352915787	-0.628162383
A0A3B3ITW3	ABCD3	ATP-binding cassette sub-family D member 3	-0.59946207	-0.541617996	-0.839079812	-0.158429363	-0.00433459	-0.241270432	-0.011587974	0.037030731	-0.075520008
P61221	ABCE1	ATP-binding cassette sub-family E member 1	-0.03948829	0.151858817	-0.15521265	0.200378798	0.280956314	0.010063683	-0.249822294	-0.123433941	-0.275786313
Q8NE71	ABCF1	ATP-binding cassette sub-family F member 1	0.097610797	0.194087052	-0.069451881	0.182692298	0.197865391	-0.106249498	0.092207438	0.211635253	-0.030619235
A0A090N7Y2	ABCF2	ATP-binding cassette, sub-family F (GCN20), member 2	-0.058893689	0	-0.179514657	0.214124805	0.23388806	0.081339627	-0.128156351	0.024319679	-0.125006361
Q9NUQ8	ABCF3	ATP-binding cassette sub-family F member 3	-0.051399153	-0.038006323	-0.008682243	0.621055503	0.541019153	0.339137385	-0.177881725	-0.077041036	-0.168122759
Q9NUJ1	ABHD10	Palmitoyl-protein thioesterase ABHD10, mitochondrial	-0.246395464	-0.087733372	-0.098505545	0.297484916	0.589763487	0.55875743	-0.16326792	0.070389328	0.138814469
Q8NFV4	ABHD11	Protein ABHD11	0.604071324	0.537047519	0.63505783	-0.260151897	-0.057391664	0.371837617	-0.02620507	0.36960607	0.216610069
Q8N2K0	ABHD12	Lysophosphatidylserine lipase ABHD12	-0.10159814	0.007195501	-0.231074664	-0.052894948	0.201633861	-0.226003675	0.531069493	0.454175893	0.402722177
F8W9U3	ABHD14B	Protein ABHD14B	-0.267079618	0.021479727	0.189033824	0.057970069	0.027154052	0.327687364	0.3068455	0.480265122	0.327687364
Q6UXT9	ABHD15	Protein ABHD15	-0.212567535	0.160920188	0.606915942	0.201633861	0.126972856	0.367371066	-0.291592017	-0.232768963	-0.177881725
A0A0G2JJD3	ABHD16A	Alpha/beta hydrolase domain-containing protein 16A	0.123003954	0.162210036	-0.204233052	-0.081613766	0.162210036	-0.277533976	-0.298672743	-0.36215794	-0.522840789
Q8WU67	ABHD3	Phospholipase ABHD3	0.909965067	0.775682702	0.502839758	-0.416962376	-0.226003675	-0.288064643	-0.02180437	-0.45600928	-0.104697379
Q8TB40	ABHD4	(Lyso)-N-acylphosphatidylethanolamine lipase	-0.533242384	0.326537348	-0.390245038	0.59645814	0.260627908	0.690640579	0.312665174	-0.321928095	-0.168122759
Q8WTS1	ABHD5	1-acylglycerol-3-phosphate O-acyltransferase ABHD5	0.150559677	-0.117161344	0.085424656	0.155749233	0.290424404	0.046840254	-0.210896782	-0.249822294	0.096261853
Q9BV23	ABHD6	Monoacylglycerol lipase ABHD6	-0.951763814	-0.694321257	-1.582079992	-0.074000581	0.332278283	-0.554273297	-0.395928676	-0.168122759	-0.543719518
Q8IZP0	ABI1	Abl interactor 1	-0.189351252	-0.043943348	-0.248107862	0.15704371	0.277389699	-0.01887801	-0.373327247	-0.217591435	-0.634867407
Q9P2A4	ABI3	ABI gene family member 3	-0.029146346	0.324234562	-0.036525876	-1.415037499	-0.694321257	-1.662003536	0.629473197	1.13422094	0.138814469
P42684	ABL2	Tyrosine-protein kinase ABL2	0.312665174	0.379620962	0.177598929	0.348232419	0.35952117	0.539034703	0.196607044	0.158337027	-0.142417045
A0A1C7CYZ0	ABR	Active breakpoint cluster region-related protein	-0.258425153	-0.190997225	-0.340075442	-0.325539348	-0.231074664	-0.498178735	-0.040971781	-0.072482754	-0.249822294
Q9P1F3	ABRACL	Costars family protein ABRACL	0.22527493	0.175045486	-0.040971781	-0.114035243	-0.242976753	-0.751465164	0.327687364	0.621055503	-0.279283757
Q15018	ABRAXAS2	BRISC complex subunit Abraxas 2	0.232660757	0.237563718	0.439357178	0.221567789	0.178873958	0.309176187	0.09085343	0.105678078	0.271425676
A0A024R2M6	ACAA1	Acetyl-Coenzyme A acyltransferase 1 (Peroxisomal 3-oxoacyl-Coenzyme A thiolase), isoform CRA_a	-0.311148256	-0.06039728	-0.042456799	-0.007231569	0.102993993	0.264236151	-0.282789701	-0.17299399	-0.095419565
K7ER88	ACAA2	3-ketoacyl-CoA thiolase, mitochondrial (Fragment)	-0.15682011	0.057970069	-0.788364747	0.739848103	0.942608336	0.771463058	-0.1376478	0.129612738	-0.40545145
Q13085	ACACA	Acetyl-CoA carboxylase 1	-0.284545873	-0.209227962	-0.45600928	0.105678078	0.020057652	-0.161653263	-0.382701517	-0.2968993	-0.325539348
Q6JQN1	ACAD10	Acyl-CoA dehydrogenase family member 10	-1.304006187	-1.043943348	-1.473931188	-1.204233052	-1.058893689	-1.104697379	-0.977099598	-1.029146346	-1.13289427
Q9UKU7	ACAD8	Isobutyryl-CoA dehydrogenase, mitochondrial	0.081339627	0.150559677	0.255802837	0.551885103	0.364012054	0.311503115	0.163498732	0.151858817	-0.103146927
Q9H845	ACAD9	Complex I assembly factor ACAD9, mitochondrial	-0.246395464	-0.336427665	-0.392137097	0.13093087	0.149259365	-0.052894948	0.049630768	0.037030731	0.073134705
Q5T4U5	ACADM	Medium-chain specific acyl-CoA dehydrogenase, mitochondrial	-0.017417053	-0.204233052	-0.274040765	0.269033146	-0.089267338	0.028569152	0.126972856	-0.093879047	-0.051399153
D4QEZ8	ACADS	Short-chain acyl-CoA dehydrogenase	-0.001443417	-0.182786076	0.236339539	0.140124224	-0.184424571	0.275007047	0.216610069	0.09085343	0.384049807
A0A0S2Z3P9	ACADSB	Acyl-CoA dehydrogenase short/branched chain isoform 1 (Fragment)	-0.246395464	0.063502942	-0.251538767	-0.089267338	0.298658316	0.147957881	-0.02180437	0.285698126	0.086783766
Q15027	ACAP1	Arf-GAP with coiled-coil, ANK repeat and PH domain-containing protein 1	0.18142064	0.204140717	-0.153606979	-0.351074441	-0.318325858	-0.416962376	0.176322773	0.304511042	-0.40354186
Q15057	ACAP2	Arf-GAP with coiled-coil, ANK repeat and PH domain-containing protein 2	0.09085343	0.13093087	0.079975377	-0.098505545	-0.109358756	-0.17299399	-0.131313235	-0.017417053	-0.184424571
A0A5F9ZHL1	ACAT1	Acetyl-CoA acetyltransferase, mitochondrial	-0.45600928	-0.40927823	-0.57132159	-0.650634722	-0.486004021	-0.524915117	-0.291592017	0.022900402	-0.089267338
A0A024R3P9	ACBD3	Acyl-Coenzyme A binding domain containing 3, isoform CRA_a	-0.10159814	-0.128156351	-0.277533976	-0.286304185	-0.177881725	-0.320125852	-0.005782353	-0.168122759	-0.40545145
Q5T8D3	ACBD5	Acyl-CoA-binding domain-containing protein 5	0.430820497	0.350497247	0.39176772	-0.312939312	-0.256700472	-0.171368418	0.434027675	0.358396262	0.155749233
A0A024R949	ACBD6	Acyl-CoA-binding domain-containing protein 6	-0.150400989	-0.246395464	0.028569152	-0.222632891	-0.428565884	-0.049904906	0.119024103	0.459431619	0.084064265
P12821	ACE	Angiotensin-converting enzyme	-1.965784285	-1.430508908	-1.675765438	0.425459305	0.98550043	0.272620455	-2.040971781	-2.023269779	-2.411195433
E7EQT4	ACIN1	Apoptotic chromatin condensation inducer in the nucleus	-0.015957574	-0.01449957	-0.046921047	-0.668868078	-1.117161344	-0.582079992	-0.222632891	-0.147202107	-0.253257284
Q4LE36	ACLY	ATP-citrate (pro-S-)-lyase (Fragment)	0.084064265	0.053806444	0.034215715	-0.049904906	0.005759269	-0.066427362	0.048236186	0.042644337	0.046840254
A2A274	ACO2	Aconitate hydratase, mitochondrial	-0.109358756	0.037030731	-0.246395464	-0.282789701	-0.067938829	-0.144010303	-0.069451881	0.132247798	0.210388864
A1L172	ACOT1	Acyl-CoA thioesterase 1	-0.736965594	-0.2968993	-0.905088353	0.119024103	0.695102986	0.257010618	-0.55851652	-0.169744676	-0.469929258
Q8WXI4	ACOT11	Acyl-coenzyme A thioesterase 11	-0.74178261	-0.533242384	-0.634867407	-0.985644707	-0.929610672	-1.064917477	-0.680382066	-0.20756107	-0.384583703
Q9NPJ3	ACOT13	Acyl-coenzyme A thioesterase 13	-0.318325858	-0.340075442	-0.469929258	-0.652901329	-0.450084446	-0.291592017	-0.413115187	-0.550042516	-0.420819852
O00154	ACOT7	Cytosolic acyl coenzyme A thioester hydrolase	-0.075520008	-0.090802937	-0.231074664	2.459431619	2.62058641	2.101986173	-0.320125852	-0.529072743	-0.418889825
O14734	ACOT8	Acyl-coenzyme A thioesterase 8	-0.422752464	-0.219269964	-0.181149439	-0.268816758	-0.115597447	-0.057391664	0.011495639	0.012926174	0.176322773
Q9Y305	ACOT9	Acyl-coenzyme A thioesterase 9, mitochondrial	0.060739158	0.700439718	0.261831659	-0.334607229	0.318461465	-0.093879047	-0.380821784	0.088141597	-0.126580497
A0A024R8L7	ACOX1	Acyl-coenzyme A oxidase	-0.77349147	-0.648371671	-0.678071905	-0.212567535	-0.095419565	-0.160040413	0.413594082	0.279768422	0.444667067
D3YTI2	ACP1	Acid phosphatase	-0.055891201	0.284514133	0.327687364	0.343692069	-0.030619235	0.570462931	0.206643224	0.89917563	0.059355278
A0A5F9ZHR7	ACP2	Lysosomal acid phosphatase	-0.226003675	-0.070966521	-0.17625064	-0.685013515	-0.53951953	-0.579921884	0.232660757	0.039840265	0.124328135
P15309	ACP3	Prostatic acid phosphatase	-0.488026018	-0.036525876	-0.502259911	0.057970069	0.201633861	-0.007231569	0.266636643	0.390667686	0.267835392
P13686	ACP5	Tartrate-resistant acid phosphatase type 5	-1	-0.349235441	-0.685013515	0.512985335	1.722903139	1.217851097	-0.682695932	-0.687334826	-0.164884385
Q96CM8	ACSF2	Medium-chain acyl-CoA ligase ACSF2, mitochondrial	-0.23786383	-0.40354186	-0.219269964	0.377401431	0.374065718	0.150559677	-0.077041036	-0.09696173	0.053806444
Q4G176	ACSF3	Malonate--CoA ligase ACSF3, mitochondrial	-0.084670324	0.001441974	-0.182786076	0.018634174	0.086783766	0.112366523	0	0.15704371	0.082702589
O60488	ACSL4	Long-chain-fatty-acid--CoA ligase 4	0.149259365	0.220329955	-0.100051014	-0.518701058	-0.356605547	-0.763660461	-0.279283757	-0.106249498	-0.267079618
Q9ULC5	ACSL5	Long-chain-fatty-acid--CoA ligase 5	0.309176187	0.524063676	0.357270476	-0.279283757	-0.017417053	-0.341902795	-0.377069649	-0.438307279	-0.506352666
Q9NUB1	ACSS1	Acetyl-coenzyme A synthetase 2-like, mitochondrial	0.085424656	0.121678557	-0.202571918	-0.177881725	-0.231074664	-0.384583703	0.177598929	0.113700499	-0.217591435
Q9NR19	ACSS2	Acetyl-coenzyme A synthetase, cytoplasmic	0.252173413	0.242450074	0.221567789	-0.123433941	-0.093879047	-0.265344567	0.085424656	0.254594043	0.085424656
Q562L9	ACT	Actin-like protein (Fragment)	-0.641603738	-0.192645078	-0.371459681	-0.104697379	-0.15682011	-0.347398782	-0.293358943	-0.229382353	-0.246395464
A0A2R8Y793	ACTB	Actin, cytoplasmic 1 (Fragment)	-0.367731785	0.052415894	0.004321606	0.162210036	0.159629186	0.079975377	-0.844250767	-0.40354186	-0.220950447
Q562R1	ACTBL2	Beta-actin-like protein 2	-0.701341684	-0.227692025	-0.309359421	0.132247798	0.22527493	0.22650853	-0.332789088	-0.267079618	-0.352915787
P68032	ACTC1	Actin, alpha cardiac muscle 1	-0.341902795	-0.086201035	-0.298672743	0.141432791	0.2880632	0.092207438	-0.336427665	-0.19759996	-0.492078535
K7EM38	ACTG1	Actin, cytoplasmic 2 (Fragment)	0.125651102	-1.210896782	-0.965784285	0.10701825	-0.220950447	-0.340075442	-0.798366139	-0.384583703	-1.732164608
O96019	ACTL6A	Actin-like protein 6A	-0.189351252	-0.055891201	-0.027674958	-0.140825544	-0.251538767	-0.330973234	-0.261880711	-0.226003675	-0.232768963
A0A024R694	ACTN1	Alpha-actinin cytoskeletal isoform	-0.506352666	-0.399730246	-0.426625474	0.164786278	0.086783766	0.195347598	-0.564904848	-0.288064643	-0.689659879
P35609	ACTN2	Alpha-actinin-2	-0.152003093	-0.662003536	-0.080087911	-0.516635639	-0.612637459	-0.030619235	0.124328135	-0.356605547	0.222804561
A0A0S2Z3G9	ACTN4	Actinin alpha 4 isoform 1 (Fragment)	-0.120294234	-0.115597447	0.057970069	0.121678557	-0.048412205	0.265436896	-0.195946441	-0.06340917	-0.17299399
Q9NZ32	ACTR10	Actin-related protein 10	-0.051399153	0.108357178	-0.035046947	0.015782997	0.088141597	-0.125006361	0.113700499	0.119024103	0.180147861
P61163	ACTR1A	Alpha-centractin	-0.181149439	-0.070966521	-0.147202107	-0.210896782	-0.147202107	-0.307572802	0.041242982	0.164786278	-0.036525876
P42025	ACTR1B	Beta-centractin	-0.212567535	-0.038006323	0.059355278	0.481298942	0.422233001	0.463622457	0.301002256	0.150559677	0.172487516
P61160	ACTR2	Actin-related protein 2	-0.161653263	-0.090802937	-0.17299399	-0.051399153	0.051024003	-0.202571918	-0.189351252	-0.093879047	-0.236163541
A0A024RAI1	ACTR3	ARP3 actin-related protein 3 homolog (Yeast), isoform CRA_a	-0.147202107	-0.040971781	-0.17299399	-0.045431429	0.048236186	-0.095419565	-0.120294234	-0.066427362	-0.239566125
Q9P1U1	ACTR3B	Actin-related protein 3B	-0.295128036	-0.40545145	-0.744197163	0.007195501	0.085424656	0.051024003	-0.304006187	-0.793356776	-0.390245038
Q9H9F9	ACTR5	Actin-related protein 5	-0.241270432	-0.200912694	-0.158429363	-0.052894948	-0.007231569	0.236339539	-0.168122759	-0.145605322	-0.02180437
Q9H981	ACTR8	Actin-related protein 8	1.266636643	0.443606651	-0.10159814	0.021479727	0	-0.17625064	0.060739158	-0.13606155	-0.189351252
G3V2U7	ACYP1	Acylphosphatase	0.565597176	-0.392137097	0.348232419	0.969380765	-0.084670324	0.766383141	-0.19759996	-0.680382066	-0.422752464
U3KQL2	ACYP2	Acylphosphatase	0.2880632	-0.03209363	-0.219269964	0.041242982	0.22527493	-0.123433941	0.020057652	0.659924558	0.158337027
Q9Y6Z1	AD	AD 2 (Fragment)	-0.40927823	0.053806444	-0.215914857	-0.567040593	-0.53951953	-1.469929258	-0.655171503	-0.666576266	-0.577766999
A0A0S2Z381	ADA	Adenosine aminohydrolase (Fragment)	-0.473931188	-0.545824107	-0.592919225	-1.329159664	-1.430508908	-1.434402824	1.164142649	0.724213687	0.660837368
Q9NZK5	ADA2	Adenosine deaminase 2	0.053806444	0.447843644	-0.002888279	0.3021728	0.237563718	-0.224317298	0.063502942	0.983312871	-0.023269779
O14672	ADAM10	Disintegrin and metalloproteinase domain-containing protein 10	-0.483984853	-0.4639471	-0.628162383	-0.727379545	-0.541617996	-0.81857936	-0.450084446	-0.286304185	-0.446148032
Q13444	ADAM15	Disintegrin and metalloproteinase domain-containing protein 15	-0.286304185	-0.13606155	-0.375197235	0.96790637	1.374622206	0.743299528	-0.189351252	-0.199255376	-0.174621396
P78536	ADAM17	Disintegrin and metalloproteinase domain-containing protein 17	-0.084670324	-0.078563669	0.084064265	-0.311148256	-0.401634795	-0.360304767	0.496717988	0.565597176	0.546956178
Q9UKQ2	ADAM28	Disintegrin and metalloproteinase domain-containing protein 28	0.684369929	0.530070742	0.585923977	-0.473931188	-0.646112164	-0.915935735	0.873419503	0.738119289	1.161565256
Q13443	ADAM9	Disintegrin and metalloproteinase domain-containing protein 9	-0.345564459	-0.520769439	-0.506352666	-0.005782353	0.105678078	-0.19759996	-0.171368418	-0.461958547	-0.100051014
O15204	ADAMDEC1	ADAM DEC1	-0.358453971	0.317304068	-0.161653263	-0.336427665	-0.98279071	-1.625934282	0.732052073	0.825378604	0.622930351
O75689	ADAP1	Arf-GAP with dual PH domain-containing protein 1	-0.205896101	-0.010134377	-0.030619235	-0.210896782	-0.3382504	-0.304006187	0.155749233	0.324234562	0.266636643
Q2V6Q1	ADAP2	Arf-GAP with dual PH domain-containing protein 2	-0.529072743	-0.621488377	-0.486004021	-1.005782353	-0.985644707	-1.161653263	0.508935662	0.292781749	0.34596403
P51828	ADCY7	Adenylate cyclase type 7	-0.106249498	-0.045431429	-0.284545873	0.178873958	0.217851097	0.045442971	-0.459972731	-0.390245038	-0.562772261
P35611	ADD1	Alpha-adducin	-0.095419565	-0.061902439	-0.15521265	-0.008682243	0.163498732	-0.150400989	-0.158429363	-0.03948829	-0.030619235
Q5VU08	ADD3	Adducin 3 (Gamma), isoform CRA_a	0.001441974	0.042644337	-0.112474729	-0.074000581	0.194087052	-0.220950447	-0.081613766	0.12035194	0.10433666
P48960	ADGRE5	Adhesion G protein-coupled receptor E5	0.777367109	0.830255324	0.817213924	0.358396262	0.253384236	0.10701825	-0.625934282	-0.413115187	-0.831357964
Q9BV57	ADI1	1,2-dihydroxy-3-keto-5-methylthiopentene dioxygenase	-0.300448367	-0.560642822	-0.531156057	0.205392513	-0.106249498	0.105678078	-0.074000581	-0.046921047	-0.345564459
A0A024RAB9	ADIA	Adiponectin A	1.0614306	1.685267407	1.678071905	-0.720231578	-0.471928835	-0.734563104	2.909197063	3.101145784	2.978927776
A0A024RAA7	ADIB	Adiponectin B	0.420078116	0.818850561	0.690640579	-0.293358943	-0.40927823	0.183962835	2.707966455	2.736171894	2.703322227
A0A024RAG6	ADIC	Complement C1q subcomponent subunit A	0.299830762	0.46048047	0.046840254	-0.880975897	-0.878321443	-0.569179503	3.066261442	2.906698223	2.959028219
P55263	ADK	Adenosine kinase	-0.960159735	-0.010134377	-1.052894948	0.283329168	1.07244885	0.271425676	-0.650634722	0.209141398	-0.64385619
A0A669KBJ7	ADNP	Activity-dependent neuroprotector homeobox protein	-0.241270432	-0.066427362	-0.305788392	0.134878054	0.264236151	-0.13289427	-0.448114897	-0.125006361	0.077242999
Q9BRR6	ADPGK	ADP-dependent glucokinase	0.350497247	-0.123433941	0.038436182	0.522055749	0.232660757	0.290424404	-0.023269779	-0.564904848	-0.074000581
Q9NX46	ADPRS	ADP-ribose glycohydrolase ARH3	0.175045486	0.295135249	0.206643224	0.002882509	0.028569152	-0.030619235	-0.023269779	0.038436182	-0.420819852
A0A0S2Z392	ADRBK1	G protein-coupled receptor kinase (Fragment)	-0.072482754	0.086783766	-0.093879047	-0.15682011	-0.204233052	-0.365871442	-0.086201035	-0.01449957	-0.046921047
Q16186	ADRM1	Proteasomal ubiquitin receptor ADRM1	0.067638717	-0.005782353	0.020057652	0.037030731	0.059355278	-0.029146346	-0.244685096	-0.110915901	-0.204233052
X5D8S6	ADSL	Adenylosuccinate lyase (Fragment)	0.049630768	0.171206827	-0.066427362	-0.070966521	-0.017417053	-0.263611599	0.197865391	0.321928095	0.177598929
A0A024R5Q7	ADSS	Adenylosuccinate synthetase isozyme 2	-0.121863233	0.116364757	-0.114035243	-0.384583703	-0.382701517	-0.475936324	-0.666576266	-0.401634795	-0.648371671
J3KN01	AFDN	Afadin	-0.01887801	-0.042456799	-0.30222618	0.140124224	-0.295128036	-0.145605322	0.197865391	0.267835392	0.031395196
Q9UHB7	AFF4	AF4/FMR2 family member 4	0.292781749	0.468843943	0.201633861	0.145351386	0.215367972	0.082702589	-0.244685096	-0.058893689	-0.545824107
J3KMX3	AFP	Alpha-fetoprotein	0.459431619	-0.584241333	0.965691949	-0.12973393	-0.763660461	1.169925001	0.903809559	0.028569152	1.64800518
Q6ULP2	AFTPH	Aftiphilin	0.493647334	0.378511623	0.516015147	0.572404647	0.325386415	0.571434116	0.421155961	0.362890643	0.551885103
P20933	AGA	N(4)-(beta-N-acetylglucosaminyl)-L-asparaginase	0.066261442	0.119024103	0.14404637	0.291603558	0.252173413	0.658097205	0.526068812	0.211635253	0.695993813
Q96P47	AGAP3	Arf-GAP with GTPase, ANK repeat and PH domain-containing protein 3	-0.286304185	-0.329159664	-0.54793177	-0.260151897	-0.475936324	-0.603840511	-0.01887801	-0.110915901	-0.095419565
A0A0S2Z462	AGFG1	ArfGAP with FG repeats 1 isoform 2 (Fragment)	0.185232254	0.227741076	0.064882852	0.249748715	0.304511042	0.024319679	-0.036525876	0.299830762	0.073134705
Q6PIK7	AGGF1	Angiogenic factor with G patch and FHA domains 1	-0.142417045	-0.533242384	-0.657445255	-0.397828209	0.046840254	-0.103146927	-0.514573173	-0.09696173	-0.360304767
Q53H12	AGK	Acylglycerol kinase, mitochondrial	-0.210896782	-0.098505545	-0.316528107	-0.291592017	-0.320125852	-0.316528107	-0.074000581	-0.126580497	-0.089267338
A0A0M4G3H8	AGL	4-alpha-glucanotransferase	-0.140825544	-0.10780329	-0.192645078	0.060739158	0.059355278	-0.007231569	0.149259365	0.088141597	-0.02180437
A0A6I8PTZ8	AGO1	Protein argonaute-1	-0.045431429	0.051024003	-0.092340172	0.128293401	0.025737561	0.045442971	-0.253257284	-0.134477041	-0.242976753
Q9UKV8	AGO2	Protein argonaute-2	-0.291592017	-0.104697379	-0.219269964	-0.038006323	0.021479727	-0.17299399	-0.219269964	-0.042456799	-0.144010303
Q9H9G7	AGO3	Protein argonaute-3	-0.181149439	0.241230036	0.022900402	0.069014678	0.060739158	-0.125006361	0.243669081	0.413594082	-0.436353731
Q99943	AGPAT1	1-acyl-sn-glycerol-3-phosphate acyltransferase alpha	-0.394031641	-0.569179503	-0.492078535	-0.473931188	-0.298672743	-0.744197163	0.032806145	-0.161653263	0.041242982
Q8WUW2	AGPAT2	1-acyl-sn-glycerol-3-phosphate acyltransferase	-0.263611599	-0.202571918	-0.291592017	-0.332789088	-0.49410907	-0.541617996	-0.343732465	-0.268816758	-0.256700472
Q9NRZ7	AGPAT3	1-acyl-sn-glycerol-3-phosphate acyltransferase gamma	0.32998465	0.247319935	0.112366523	-0.103146927	-0.070966521	-0.291592017	-0.215914857	-0.199255376	-0.345564459
Q9NRZ5	AGPAT4	1-acyl-sn-glycerol-3-phosphate acyltransferase delta	-0.894321922	-0.678071905	-0.894321922	0.206643224	0.565597176	0.034215715	-0.659722595	-0.575615328	-0.496142467
Q9NUQ2	AGPAT5	1-acyl-sn-glycerol-3-phosphate acyltransferase epsilon	0.147957881	-0.00433459	-0.174621396	-0.533242384	-0.918660373	-0.475936324	0.129612738	0.048236186	-0.075520008
O00116	AGPS	Alkyldihydroxyacetonephosphate synthase, peroxisomal	-0.401634795	-0.241270432	-0.533242384	-0.10159814	-0.040971781	-0.1376478	-0.115597447	-0.052894948	-0.078563669
J3KNS1	AGTPBP1	Cytosolic carboxypeptidase 1	-0.12973393	0.283329168	-0.011587974	-0.434402824	-0.281035664	-0.687334826	-0.061902439	-0.386468347	-0.144010303
Q8WYP5	AHCTF1	Protein ELYS	0.075874867	0.049630768	0.032806145	-0.048412205	-0.199255376	-0.2968993	-0.017417053	0.038436182	-0.06340917
P23526	AHCY	Adenosylhomocysteinase	-0.030619235	-0.008682243	-0.140825544	0.111031312	0.119024103	-0.011587974	0.236339539	0.2880632	0.230203013
A0A024R0A8	AHCYL1	Adenosylhomocysteinase	-0.263611599	-0.305788392	-0.215914857	0.153156788	0.115033243	0.134878054	-0.18606493	-0.10780329	-0.202571918
Q96HN2	AHCYL2	Adenosylhomocysteinase 3	0.349365278	0.108357178	0.146655222	0.205392513	0.319617934	0.272620455	0.057970069	0.101650076	0.18142064
Q09666	AHNAK	Neuroblast differentiation-associated protein AHNAK	-0.862496476	-1.265344567	-0.954557029	-0.219269964	-0.888968688	-0.54793177	-0.089267338	-0.123433941	-0.254977851
Q8IVF2	AHNAK2	Protein AHNAK2	-0.038006323	-0.035046947	-0.242976753	0.196607044	0.177598929	0.086783766	-0.254977851	-0.30222618	-0.200912694
P35869	AHR	Aryl hydrocarbon receptor	0.320773477	0.420078116	0.049630768	0.404903122	0.837539634	0.408168371	0.063502942	0.33571191	-0.118726939
O95433	AHSA1	Activator of 90 kDa heat shock protein ATPase homolog 1	-0.011587974	0.057970069	0.060739158	-0.246395464	-0.17299399	-0.074000581	0.081339627	0.101650076	-0.042456799
C9JV77	AHSG	Alpha-2-HS-glycoprotein	0.3021728	-0.422752464	0.538041453	0.457331625	-0.457989644	2.799087306	0.752748591	0.803227036	0.511973982
Q96BJ3	AIDA	Axin interactor, dorsalization-associated protein	-0.043943348	0.079975377	0.093560176	-0.231074664	-0.080087911	-0.164884385	0.488515009	0.787432465	0.437227739
P55008	AIF1	Allograft inflammatory factor 1	-0.046921047	-0.17625064	0.088141597	-1.411195433	-1.836501268	-1.694321257	-0.057391664	0.071762669	-0.518701058
O95831	AIFM1	Apoptosis-inducing factor 1, mitochondrial	-0.382701517	-0.227692025	-0.479954976	0.172487516	0.492622329	0.253384236	0.038436182	0.140124224	0.048236186
Q9BRQ8	AIFM2	Ferroptosis suppressor protein 1	0.092207438	-0.061902439	-0.182786076	-0.051399153	-0.090802937	0.001441974	-0.311148256	-0.502259911	-0.239566125
Q12904	AIMP1	Aminoacyl tRNA synthase complex-interacting multifunctional protein 1	0.201633861	0.249748715	0.03562391	0.333423734	0.249748715	0.125651102	-0.095419565	-0.005782353	-0.281035664
D0EKE5	AIP	Peptidylprolyl isomerase	0.064882852	0.153156788	0.093560176	0.293958979	0.316145742	0.276198865	-0.10159814	-0.036525876	-0.268816758
Q5T9B7	AK1	Adenylate kinase isoenzyme 1	-0.552156356	-0.588573754	-0.100051014	-0.703689439	-0.729770093	0.093560176	-0.535331733	-0.275786313	0.166072676
A0A140VK93	AK2	Adenylate kinase 2, mitochondrial	-0.017417053	0.140124224	-0.035046947	-0.125006361	-0.008682243	-0.205896101	-0.220950447	0.020057652	-0.488026018
Q7Z4Y4	AK3	GTP:AMP phosphotransferase AK3, mitochondrial	-0.375197235	0.105678078	-0.106249498	0.168642036	0.496717988	0.544979883	0.089498151	0.403813062	0.123003954
P27144	AK4	Adenylate kinase 4, mitochondrial	0.049630768	0.231432408	-0.345564459	-0.323732592	-0.655171503	-0.960159735	-0.267079618	-0.655171503	-0.957355663
Q9Y3D8	AK6	Adenylate kinase isoenzyme 6	0.379620962	0.477159211	0.479230561	0.039840265	0.191562651	0.462575888	-0.03948829	-0.152003093	-0.330973234
O43572	AKAP10	A-kinase anchor protein 10, mitochondrial	-0.120294234	-0.086201035	-0.418889825	-0.19759996	-0.253257284	-0.535331733	0.244887059	0.277389699	-0.150400989
Q9UKA4	AKAP11	A-kinase anchor protein 11	-0.125006361	-0.061902439	-0.239566125	-0.046921047	-0.17299399	-0.215914857	-0.106249498	-0.072482754	-0.246395464
Q02952	AKAP12	A-kinase anchor protein 12	-0.36215794	-0.471928835	-0.621488377	0.194087052	0.929790998	0.002882509	-0.010134377	-0.13606155	0.055195654
Q12802	AKAP13	A-kinase anchor protein 13	0.607862903	0.639695233	0.3950628	-0.254977851	-0.282789701	-0.450084446	-0.15521265	-0.002888279	-0.234465254
Q02040	AKAP17A	A-kinase anchor protein 17A	-0.144010303	-0.06340917	-0.231074664	0.020057652	0.011495639	-0.382701517	-0.226003675	-0.23786383	-0.314732593
Q6PG46	AKAP5	AKAP5 protein (Fragment)	0.387362541	-0.251538767	0.479230561	2.181102551	2.873419503	2.213813846	0.257010618	-0.351074441	0.59072177
O43823	AKAP8	A-kinase anchor protein 8	0	-0.118726939	-0.168122759	-0.015957574	0.008630305	0.037030731	-0.084670324	0.048236186	-0.418889825
Q9ULX6	AKAP8L	A-kinase anchor protein 8-like	0.115033243	0.101650076	0.011495639	0.147957881	-0.086201035	-0.015957574	-0.150400989	0.025737561	-0.314732593
A0A0A0MRF6	AKAP9	A-kinase anchor protein 9	-0.304006187	-0.09696173	-0.195946441	-0.258425153	-0.117161344	-0.145605322	-0.231074664	-0.202571918	-0.334607229
Q7Z591	AKNA	Microtubule organization protein AKNA	-0.194294815	-0.110915901	-0.2968993	-0.356605547	-0.12973393	-0.226003675	-0.123433941	-0.008682243	-0.512513651
P14550	AKR1A1	Aldo-keto reductase family 1 member A1	-0.109358756	0.267835392	0.018634174	-0.397828209	-0.224317298	-0.312939312	0.021479727	0.195347598	-0.087733372
P15121	AKR1B1	Aldo-keto reductase family 1 member B1	-0.300448367	-0.336427665	-0.121863233	-0.171368418	-0.209227962	-0.005782353	0.851199339	0.768078435	1.175045486
Q04828	AKR1C1	Aldo-keto reductase family 1 member C1	-0.839079812	-2.590744853	-1.465938398	-0.125006361	-2.473931188	-1.282789701	0.667210912	-2.279283757	-0.924125133
A0A0A0MSS8	AKR1C3	Aldo-keto reductase family 1 member C3	-2.272297327	-2.177881725	-2.380821784	-0.954557029	-1.915935735	-1.272297327	-1.148800661	-1.795859283	-1.446148032
O43488	AKR7A2	Aflatoxin B1 aldehyde reductase member 2	-0.190997225	-0.153606979	-0.150400989	0.101650076	0.275007047	0.178873958	0.01720929	0.115033243	-0.049904906
B0LPE5	AKT1	RAC-PK-alpha	-0.295128036	-0.397828209	-0.401634795	0.3021728	0.311503115	0.173767068	-0.104697379	-0.013043037	-0.011587974
A0A024QZF6	AKT1S1	AKT1 substrate 1 (Proline-rich), isoform CRA_a	-0.533242384	-0.452056689	-0.60164963	0.34596403	0.34596403	0.49978212	0.141432791	0.22897257	-0.104697379
P31751	AKT2	RAC-beta serine/threonine-protein kinase	-0.217591435	-0.229382353	-0.305788392	0.001441974	0.007195501	-0.147202107	-0.168122759	-0.06340917	-0.182786076
Q9Y243	AKT3	RAC-gamma serine/threonine-protein kinase	1.786596362	3.438825113	0.535057595	0.189033824	0.084064265	-1.187707155	-0.974262439	-1.058893689	-1.560642822
A0A024R877	ALAD	Delta-aminolevulinic acid dehydratase	-0.057391664	-0.314732593	0.320773477	0.732052073	0.027154052	0.589763487	0.507921465	0.291603558	0.191562651
Q13740	ALCAM	CD166 antigen	-0.246395464	-0.358453971	-0.109358756	1.010779839	1.383496944	1.164786278	-1.03209363	-1.2968993	-0.979942348
Q8IZ83	ALDH16A1	Aldehyde dehydrogenase family 16 member A1	0.082702589	0.132247798	0.116364757	0.195347598	0.123003954	0.215367972	0.443606651	0.22897257	0.523060062
O94788	ALDH1A2	Retinal dehydrogenase 2	-1.020340448	-0.708396442	-0.991369695	0.511973982	1.953078953	1.109026176	-0.948975997	-1.067938829	-1.164884385
A0A384NPN7	ALDH2	Aldehyde dehydrogenase 2 family (Mitochondrial), isoform CRA_c	-0.828793173	-0.120294234	-0.775959726	-1.174621396	-0.778432211	-1.426625474	0.298658316	0.734655433	0.581110175
A0A5F9ZHN9	ALDH3A2	Aldehyde dehydrogenase	-0.74178261	-0.808437349	-0.897006007	-0.045431429	-0.169744676	-0.215914857	-0.432454552	-0.504304837	-0.351074441
P43353	ALDH3B1	Aldehyde dehydrogenase family 3 member B1	-0.352915787	-0.038006323	-0.270555993	-0.083141235	0.012926174	-0.232768963	-0.242976753	-0.117161344	-0.241270432
A0A024RAC7	ALDH4A1	Multifunctional fusion protein	-0.384583703	-0.234465254	-0.492078535	-0.112474729	-0.02180437	-0.214240226	-0.057391664	0.121678557	-0.199255376
X5D299	ALDH5A1	Succinate-semialdehyde dehydrogenase (Fragment)	0.133563526	0.205392513	-0.305788392	1.319039816	1.420078116	1.084064265	-0.110915901	-0.504304837	-0.177881725
Q02252	ALDH6A1	Methylmalonate-semialdehyde dehydrogenase [acylating], mitochondrial	-0.556393349	-0.354759487	-0.621488377	-0.152003093	-0.042456799	-0.093879047	0.289244285	0.502839758	0.350497247
A0A1B0GW77	ALDH7A1	Alpha-aminoadipic semialdehyde dehydrogenase	-0.556393349	-0.189351252	-0.241270432	-0.780908942	-0.36215794	-0.526992432	0.577247536	0.919912089	0.782408565
P49189	ALDH9A1	4-trimethylaminobutyraldehyde dehydrogenase	-0.098505545	-0.652901329	-0.052894948	0.295135249	-0.2968993	0.222804561	0.531069493	-0.081613766	0.496717988
Q9BT22	ALG1	Chitobiosyldiphosphodolichol beta-mannosyltransferase	-0.432454552	-0.325539348	-0.444183845	-0.002888279	-0.057391664	-0.054392297	0.059355278	0.134878054	0.09085343
Q5BKT4	ALG10	Dol-P-Glc:Glc(2)Man(9)GlcNAc(2)-PP-Dol alpha-1,2-glucosyltransferase	-0.373327247	-0.254977851	-0.336427665	-0.19759996	-0.356605547	-0.289827252	0.128293401	-0.02180437	0.088141597
Q2TAA5	ALG11	GDP-Man:Man(3)GlcNAc(2)-PP-Dol alpha-1,2-mannosyltransferase	-0.341902795	-0.117161344	-0.286304185	-0.204233052	-0.144010303	-0.204233052	-0.153606979	-0.125006361	-0.023269779
Q9NP73	ALG13	Putative bifunctional UDP-N-acetylglucosamine transferase and deubiquitinase ALG13	-0.450084446	-0.309359421	-0.390245038	-0.144010303	0.056583528	0.153156788	-0.388355457	-0.659722595	-0.758769964
Q96F25	ALG14	UDP-N-acetylglucosamine transferase subunit ALG14 homolog	-0.153606979	-0.070966521	-0.382701517	0.494671612	0.471967788	0.376290383	-0.061902439	-0.274040765	0.010063683
A0A024R184	ALG2	GDP-Man:Man(1)GlcNAc(2)-PP-Dol alpha-1,3-mannosyltransferase	-0.03948829	-0.008682243	-0.069451881	0.045442971	0.03562391	-0.011587974	0.413594082	0.172487516	0.124328135
Q92685	ALG3	Dol-P-Man:Man(5)GlcNAc(2)-PP-Dol alpha-1,3-mannosyltransferase	-0.397828209	-0.756330919	-0.652901329	0.031395196	0.005759269	-0.051399153	0.403813062	0.634128558	0.336854639
Q9Y672	ALG6	Dolichyl pyrophosphate Man9GlcNAc2 alpha-1,3-glucosyltransferase	0.439357178	0.537047519	0.49057013	-0.195946441	-0.210896782	-0.074000581	0.028569152	-0.181149439	0.039840265
Q6P6C2	ALKBH5	RNA demethylase ALKBH5	0.554834396	0.884402553	0.791605725	1.041242982	1.153156788	1.548436625	0.261831659	0.320773477	0.23388806
Q9BT30	ALKBH7	Alpha-ketoglutarate-dependent dioxygenase alkB homolog 7, mitochondrial	-0.187707155	-0.274040765	0.318461465	-0.857259828	-1.564904848	-0.046921047	-0.020340448	-0.461958547	-0.298672743
P16050	ALOX15	Polyunsaturated fatty acid lipoxygenase ALOX15	0.067638717	0.285698126	0.299830762	4.291235176	5.316652624	3.770617647	0.949348164	0.201633861	0.09895848
O15296	ALOX15B	Polyunsaturated fatty acid lipoxygenase ALOX15B	0.045442971	0.211635253	-0.011587974	-0.01449957	0.134878054	-0.13606155	1.958657108	2.63505783	2.201006466
P09917	ALOX5	Polyunsaturated fatty acid 5-lipoxygenase	-0.666576266	-0.577766999	-0.717856771	-1.689659879	-1.60823228	-1.780908942	0.523060062	0.509949146	0.616357697
A0A087WW23	ALOX5AP	Arachidonate 5-lipoxygenase-activating protein	-1.187707155	-1.531156057	-1.543719518	-1.227692025	-1.434402824	-0.924125133	0.371837617	0.440420721	0.27857955
A0A2X0SFA0	ALS2	ALS2 (Fragment)	0.078609835	0.028569152	-0.454031631	-0.010134377	0.097610797	0.008630305	0.155749233	0.320773477	0.487486349
E9PB61	ALYREF	THO complex subunit 4	-0.192645078	-0.081613766	0.031395196	-0.045431429	0.196607044	-0.008682243	0.093560176	0.269033146	-0.17299399
Q9Y303	AMDHD2	N-acetylglucosamine-6-phosphate deacetylase	-0.242976753	-0.06039728	-0.377069649	-0.251538767	-0.268816758	-0.575615328	0.834306703	0.880489627	0.467801156
Q9UKV5	AMFR	E3 ubiquitin-protein ligase AMFR	-0.224317298	-0.106249498	-0.011587974	0.123003954	0.280956314	0.049630768	-0.078563669	-0.069451881	0.116364757
Q01433	AMPD2	AMP deaminase 2	-0.241270432	-0.234465254	-0.407363571	1.005759269	1.175045486	0.76213617	-0.275786313	-0.03209363	-0.384583703
Q01432	AMPD3	AMP deaminase 3	-0.323732592	-0.66428809	-0.17299399	-0.512513651	-0.991369695	-0.57132159	0.121678557	-0.418889825	-0.048412205
Q9H1A4	ANAPC1	Anaphase-promoting complex subunit 1	0.125651102	-0.023269779	-0.161653263	0.379620962	0.295135249	0.081339627	0.121678557	-0.15521265	-0.261880711
Q9BS18	ANAPC13	Anaphase-promoting complex subunit 13	0.108357178	-0.114035243	0.204140717	0.299830762	0.362890643	-0.005782353	0.134878054	-0.058893689	-0.694321257
Q9UJX6	ANAPC2	Anaphase-promoting complex subunit 2	0.046840254	0.067638717	-0.058893689	0.178873958	0.109694865	-0.092340172	-0.115597447	-0.236163541	-0.382701517
Q9UJX5	ANAPC4	Anaphase-promoting complex subunit 4	-0.147202107	0.214124805	-0.465938398	0.224040274	0.397255346	0.100304906	-0.051399153	-0.077041036	-0.161653263
Q9UJX4	ANAPC5	Anaphase-promoting complex subunit 5	0.022900402	0.374065718	0.240008965	0.410341105	0.343692069	0.350497247	0.133563526	-0.20756107	0.10701825
Q9UJX3	ANAPC7	Anaphase-promoting complex subunit 7	-0.049904906	-0.222632891	-0.177881725	0.133563526	0.134878054	0.250961574	-0.01449957	-0.535331733	-0.051399153
Q5VTE6	ANGEL2	Protein angel homolog 2	0.205392513	-0.144010303	0.075874867	-0.272297327	-0.192645078	-0.364013496	-0.057391664	-0.142417045	0.141432791
A0A5F9ZH30	ANK2	Ankyrin-2	0.889862881	0.630405471	0.875780063	0.487486349	0.445726703	0.819668183	0.15704371	0.252173413	-0.131313235
Q9P2R3	ANKFY1	Rabankyrin-5	-0.128156351	-0.254977851	-0.428565884	0.123003954	0.044044333	-0.117161344	0.343692069	0.279768422	0.271425676
Q8IWZ3	ANKHD1	Ankyrin repeat and KH domain-containing protein 1	0.018634174	0.053806444	0.041242982	0.2880632	0.196607044	0.108357178	-0.169744676	0.011495639	-0.128156351
Q9P2G1	ANKIB1	Ankyrin repeat and IBR domain-containing protein 1	0.092207438	0.231432408	-0.15521265	0.077242999	0.169925001	-0.209227962	-0.064917477	-0.109358756	-1.13606155
Q86XL3	ANKLE2	Ankyrin repeat and LEM domain-containing protein 2	0.081339627	0.057970069	0.286881148	-0.02620507	0.380729449	0.482332021	-0.148800661	-0.005782353	0.060739158
A0A024R9Z6	ANKMY2	Ankyrin repeat and MYND domain containing 2, isoform CRA_b	0.113700499	0.004321606	0.049630768	0.067638717	0.100304906	0.151858817	-0.288064643	-0.349235441	-0.390245038
Q8IZ07	ANKRD13A	Ankyrin repeat domain-containing protein 13A	0.070389328	-0.007231569	0.206643224	0.084064265	0.210388864	0.206643224	-0.09696173	-0.061902439	-0.02620507
O75179	ANKRD17	Ankyrin repeat domain-containing protein 17	-0.061902439	0.177598929	0.007195501	0.311503115	0.413594082	0.290424404	-0.03948829	0.085424656	-0.030619235
Q5VYY1	ANKRD22	Ankyrin repeat domain-containing protein 22	2.474825382	2.490056624	2.275901003	0.10701825	0.034215715	0.115033243	-0.422752464	-0.49410907	-0.125006361
Q96NW4	ANKRD27	Ankyrin repeat domain-containing protein 27	-0.052894948	-0.179514657	0.247319935	0.081339627	-0.017417053	-0.00433459	0.711054322	0.291603558	0.34596403
Q8N8A2	ANKRD44	Serine/threonine-protein phosphatase 6 regulatory ankyrin repeat subunit B	0.502839758	0.608809243	0.39176772	0.227741076	0.272620455	-0.005782353	-0.246395464	-0.064917477	-0.332789088
Q6NXT1	ANKRD54	Ankyrin repeat domain-containing protein 54	0.623866862	0.341416524	0.001441974	0.409255147	0.396159489	0.328836464	0.283329168	0.074505436	0.325386415
Q92625	ANKS1A	Ankyrin repeat and SAM domain-containing protein 1A	-0.058893689	-0.077041036	0.138814469	-0.265344567	-0.277533976	-0.164884385	0.357270476	0.399444565	0.212880566
Q9H8Y5	ANKZF1	Ankyrin repeat and zinc finger domain-containing protein 1	-0.023269779	-0.110915901	-0.305788392	-0.020340448	0.042644337	-0.174621396	-0.15682011	-0.323732592	-0.349235441
Q9NW15	ANO10	Anoctamin-10	-0.430508908	-0.488026018	-0.399730246	-0.309359421	-0.327348371	-0.13289427	-0.147202107	-0.169744676	0.010063683
Q4KMQ2	ANO6	Anoctamin-6	-0.098505545	-0.161653263	-0.064917477	0.116364757	0.222804561	0.071762669	0.082702589	0.074505436	0.046840254
Q9HCE9	ANO8	Anoctamin-8	0.187767747	0.060739158	-0.397828209	0.190298792	0.332278283	0.169925001	0.045442971	-0.03948829	-0.375197235
Q92688	ANP32B	Acidic leucine-rich nuclear phosphoprotein 32 family member B	0.368489001	0.053806444	0.273814245	0.249748715	0.055195654	0.163498732	-0.282789701	-0.139235797	-0.354759487
O43423	ANP32C	Acidic leucine-rich nuclear phosphoprotein 32 family member C	-0.666576266	-1.311148256	-0.64385619	-1.932361283	-2.272297327	-1.76611194	0.123003954	0.386259141	0.355016264
Q9BTT0	ANP32E	Acidic leucine-rich nuclear phosphoprotein 32 family member E	0.695993813	0.372952098	0.860764203	-0.192645078	-0.378944497	-0.300448367	-0.239566125	-0.268816758	-0.251538767
P15144	ANPEP	Aminopeptidase N	-0.75389599	-0.732164608	-0.320125852	0.351628329	0.138814469	0.687060688	0.523060062	0.630405471	0.885183866
P58335	ANTXR2	Anthrax toxin receptor 2	-0.227692025	-0.40545145	-0.327348371	-0.284545873	-0.395928676	-0.486004021	0.292781749	0.458382004	0.125651102
P04083	ANXA1	Annexin A1	-0.106249498	-0.220950447	-0.202571918	-0.205896101	0.067638717	-0.187707155	-0.289827252	-0.166502663	-0.432454552
P50995	ANXA11	Annexin A11	-0.205896101	-0.541617996	-0.098505545	0.896853073	0.680774425	1.083383588	-0.655171503	-0.465938398	-0.554273297
P07355	ANXA2	Annexin A2	-0.823677227	-0.897006007	-0.50021788	-0.181149439	-0.343732465	0.112366523	-0.422752464	-0.320125852	-0.038006323
Q6LES2	ANXA4	Annexin (Fragment)	-0.19759996	-0.655171503	0.027154052	0.247319935	-0.045431429	0.339137385	0.355016264	0.273814245	0.475084883
A0A0S2Z2Z6	ANXA6	Annexin (Fragment)	-0.55851652	-0.785875195	-0.343732465	-1.204233052	-1.469929258	-1.10159814	-0.263611599	-0.471928835	-0.232768963
P20073	ANXA7	Annexin A7	-0.1376478	-0.272297327	-0.161653263	-0.336427665	-0.442222329	-0.293358943	0.138814469	0.014355293	0.007195501
P28039	AOAH	Acyloxyacyl hydrolase	-0.265344567	0.3021728	-0.356605547	-0.763660461	-0.275786313	-0.910501849	0.387362541	0.882056071	-0.030619235
Q63HQ0	AP1AR	AP-1 complex-associated regulatory protein	0.121678557	0.46571332	0.222804561	-0.152003093	-0.152003093	0.046840254	-0.263611599	-0.332789088	-0.150400989
Q10567	AP1B1	AP-1 complex subunit beta-1	-0.40545145	-0.384583703	-0.452056689	0	0.089498151	-0.212567535	0.618238656	0.573374526	0.501821265
O75843	AP1G2	AP-1 complex subunit gamma-like 2	0.154453593	0.176322773	0.129612738	-0.1376478	-0.15682011	-0.195946441	0.032806145	0.096261853	0.194087052
A0A024R0X0	AP1GBP1	AP1 gamma subunit binding protein 1, isoform CRA_d	0.34596403	0.259423152	0.447843644	0.379620962	0.261831659	0.422233001	-0.23786383	-0.23786383	-0.336427665
H7C1E4	AP1S1	AP-1 complex subunit sigma-1A (Fragment)	-0.179514657	-0.058893689	-0.15682011	0.721591399	0.907659828	0.451013243	0.064882852	0.316145742	0.140124224
A0A024RBX8	AP1S2	Adaptor-related protein complex 1, sigma 2 subunit, isoform CRA_d	0.03562391	0.117695043	0.132247798	-0.386468347	-0.227692025	-0.305788392	-0.295128036	-0.177881725	-0.341902795
O95782	AP2A1	AP-2 complex subunit alpha-1	-0.17299399	-0.10159814	-0.270555993	-0.083141235	-0.01887801	-0.304006187	-0.345564459	-0.274040765	-0.267079618
O94973	AP2A2	AP-2 complex subunit alpha-2	-0.694321257	-0.687334826	-0.708396442	0.084064265	0.159629186	-0.17299399	1.141432791	1.029982866	0.984042426
A0A140VJE8	AP2B1	AP complex subunit beta	-0.182786076	-0.166502663	-0.142417045	-0.249822294	-0.171368418	-0.332789088	-0.248107862	-0.182786076	-0.01449957
E9PFW3	AP2M1	AP-2 complex subunit mu	-0.533242384	-0.473931188	-0.63039393	0.056583528	0.168642036	-0.142417045	0.659924558	0.667210912	0.518031493
M0QYZ2	AP2S1	AP complex subunit sigma	-0.53951953	-0.592919225	-0.646112164	-0.030619235	0.089498151	-0.192645078	0.597411988	0.59645814	0.443606651
A0A0S2Z5J4	AP3B1	Adaptor-related protein complex 3 beta 1 subunit isoform 1 (Fragment)	-0.070966521	-0.03948829	-0.147202107	-0.072482754	0.15704371	-0.081613766	0.032806145	-0.027674958	0.012926174
A0A2R8Y611	AP3D1	AP-3 complex subunit delta (Fragment)	-0.104697379	-0.15682011	-0.274040765	-0.123433941	-0.01887801	-0.263611599	0.084064265	-0.089267338	-0.291592017
Q9Y2T2	AP3M1	AP-3 complex subunit mu-1	-0.13606155	0.046840254	-0.174621396	0.024319679	0.22650853	-0.209227962	0.027154052	0.069014678	-0.01449957
P53677	AP3M2	AP-3 complex subunit mu-2	-0.153606979	-0.224317298	-0.093879047	-0.226003675	-0.112474729	0.487486349	0.078609835	-0.046921047	-0.114035243
Q92572	AP3S1	AP-3 complex subunit sigma-1	0.522055749	0.83673208	0.553851968	1.09423607	1.299244658	0.867896464	0.25821739	0.299830762	0.59645814
Q9UPM8	AP4E1	AP-4 complex subunit epsilon-1	0.022900402	-0.035046947	-0.017417053	-0.030619235	0.119024103	-0.055891201	-0.058893689	0.077242999	-0.002888279
Q2VPB7	AP5B1	AP-5 complex subunit beta-1	-0.200912694	0.273814245	-0.481968507	0.13093087	0.411426246	-0.415037499	0.022900402	0.501821265	-0.502259911
Q9NUS5	AP5S1	AP-5 complex subunit sigma-1	-0.19759996	-0.086201035	-0.434402824	-0.380821784	-0.139235797	-0.4639471	0.045442971	0.216610069	-0.106249498
O14727	APAF1	Apoptotic protease-activating factor 1	0.146655222	0.169925001	0.366252264	-0.103146927	-0.195946441	-0.02620507	-0.027674958	-0.002888279	0.037030731
Q7Z5R6	APBB1IP	Amyloid beta A4 precursor protein-binding family B member 1-interacting protein	-0.153606979	-0.19759996	-0.256700472	0.615416297	0.526068812	0.381837084	0.178873958	0.418999465	-0.090802937
A0A224AV41	APC	Adenomatous polyposis coli protein isoform t	0.252173413	0.134878054	-0.181149439	0.533064922	0.366252264	-0.052894948	-1.210896782	-0.293358943	-1.061902439
C9JIF9	APEH	Acyl-peptide hydrolase	-0.416962376	-0.323732592	-0.388355457	0.217851097	0.096261853	0.132247798	0.556797247	0.422233001	0.924479992
Q5TZP7	APEX1	DNA-(apurinic or apyrimidinic site) endonuclease	0.214124805	0.379620962	0.197865391	0.207892852	0.164786278	0.10433666	0.042644337	0.069014678	-0.104697379
Q96BI3	APH1A	Gamma-secretase subunit APH-1A	-0.457989644	-0.4639471	-0.621488377	-0.110915901	-0.038006323	0.041242982	0.025737561	0.100304906	0.077242999
Q8WW43	APH1B	Gamma-secretase subunit APH-1B	0.045442971	-0.465938398	-0.210896782	-0.637109357	-0.932361283	-1.049904906	-0.072482754	0.015782997	-0.051399153
Q9BZZ5	API5	Apoptosis inhibitor 5	0.128293401	0.177598929	0.18142064	-0.081613766	-0.036525876	-0.064917477	0.057970069	0.153156788	-0.087733372
Q96GX9	APIP	Methylthioribulose-1-phosphate dehydratase	-0.36215794	-0.015957574	-0.392137097	0.074505436	0.123003954	-0.254977851	0.191562651	0.593592806	-0.316528107
Q06481	APLP2	Amyloid-like protein 2	-0.268816758	-0.367731785	-0.471928835	-0.120294234	-0.23786383	-0.246395464	-0.011587974	0.007195501	-0.051399153
Q9HDC9	APMAP	Adipocyte plasma membrane-associated protein	-0.739372092	-0.650634722	-0.951763814	-0.304006187	-0.00433459	-0.312939312	-0.029146346	0.206643224	-0.067938829
B4DP80	APOA1BP	NAD(P)H-hydrate epimerase	0.001441974	-0.055891201	0.176322773	0.105678078	0.046840254	0.167357928	0.194087052	0.282143229	0.435095152
C0JYY2	APOB	Apolipoprotein B (Including Ag(X) antigen)	0.011495639	0.168642036	-0.246395464	0.276198865	0.355016264	0.032806145	-0.090802937	-0.066427362	0.164786278
P31941	APOBEC3A	DNA dC->dU-editing enzyme APOBEC-3A	2.834508974	3.904387754	2.331418598	-0.541617996	-0.595096878	-0.722610301	-0.880975897	-0.751465164	-0.648371671
Q9HC16	APOBEC3G	DNA dC->dU-editing enzyme APOBEC-3G	1.067638717	1.353887836	1.224657734	-0.3382504	-0.40545145	-0.678071905	-0.584241333	-0.828793173	-1.061902439
Q0VD83	APOBR	Apolipoprotein B receptor	-0.161653263	-0.349235441	-0.077041036	0.197865391	0.113700499	0.216610069	-0.309359421	-0.289827252	-0.364013496
P02654	APOC1	Apolipoprotein C-I	-0.844250767	-0.49410907	-0.929610672	-1.365871442	-1.145605322	-0.424687669	-1.746615764	-1.905088353	-2.217591435
B0YIW2	APOC3	Apolipoprotein C-III	0.237563718	-0.671163536	0.381837084	-0.075520008	-0.332789088	0.684369929	-0.052894948	-0.298672743	0.82700601
K7ER74	APOC4-APOC2	Apolipoprotein C-II	-0.128156351	-0.595096878	0.195347598	0.004321606	-0.077041036	1.160274831	-0.166502663	-0.63039393	0.673556424
P02649	APOE	Apolipoprotein E	-1.158429363	-0.894321922	-1.002888279	-1.095419565	-0.926865295	-0.261880711	-0.584241333	-0.416962376	-0.516635639
A5PL32	APOL1	APOL1 protein (Fragment)	0.501821265	0.209141398	0.46571332	-0.595096878	-3.365871442	-1.590744853	-0.332789088	0.544979883	-0.080087911
J3KQL8	APOL2	Apolipoprotein L2	1.553360503	1.805705185	1.736388401	0.348232419	0.576280258	0.550900665	-0.356605547	-0.20756107	-0.261880711
O95236	APOL3	Apolipoprotein L3	2.617768646	2.836530121	2.778418866	-0.15682011	-0.545824107	-0.859875776	-0.312939312	-0.334607229	-0.267079618
B3KTP4	ApoL6	Apolipoprotein L, 6	0.935082523	0.853596506	0.984771612	-0.639354798	-0.512513651	-0.550042516	-0.084670324	-0.281035664	-0.284545873
Q9BUR5	APOO	MICOS complex subunit MIC26	-0.298672743	-0.008682243	-0.18606493	0.202887833	0.149259365	0.295135249	-0.234465254	-0.354759487	-0.318325858
A0A087WYF7	APOOL	MICOS complex subunit	-0.74178261	-0.067938829	-0.244685096	-0.36215794	0.303342394	0.167357928	-0.304006187	0.214124805	0.071762669
Q9UKG1	APPL1	DCC-interacting protein 13-alpha	-0.17625064	-0.232768963	-0.263611599	0.085424656	0.002882509	-0.13289427	0.151858817	0.257010618	0.042644337
Q8NEU8	APPL2	DCC-interacting protein 13-beta	-0.584241333	-0.552156356	-0.394031641	-0.316528107	-0.483984853	-0.267079618	1.049630768	0.874993639	0.835115615
P07741	APRT	Adenine phosphoribosyltransferase	-0.12973393	0.032806145	0.029982866	0.093560176	0.10433666	0.150559677	-0.008682243	0.214124805	-0.06039728
Q6FGT0	AQP9	AQP9 protein (Fragment)	-0.2968993	-0.646112164	-0.61705613	1.111031312	1.660837368	0.837539634	-0.98279071	-0.713118852	-1.282789701
A0A024R9L1	AQR	RNA helicase aquarius	-0.045431429	0.004321606	0.105678078	-0.231074664	-0.166502663	-0.100051014	0.191562651	0.145351386	0.163498732
Q96II5	ARAF	Non-specific serine/threonine protein kinase	0.064882852	-0.077041036	-0.020340448	0.145351386	0.101650076	-0.093879047	-0.054392297	-0.033569533	0.010063683
Q96P48	ARAP1	Arf-GAP with Rho-GAP domain, ANK repeat and PH domain-containing protein 1	-0.189351252	0.038436182	-0.260151897	-0.1376478	-0.087733372	-0.340075442	-0.318325858	-0.17625064	-0.399730246
B0YIW6	ARCN1	Coatomer subunit delta	0.10701825	0.117695043	0.024319679	-0.051399153	0.064882852	-0.210896782	-0.024736678	-0.086201035	-0.089267338
A0A024R3Q0	ARF1	ADP-ribosylation factor 1, isoform CRA_a	0.059355278	0.111031312	0.100304906	-0.109358756	-0.048412205	-0.168122759	0.053806444	0.109694865	0.094911647
P18085	ARF4	ADP-ribosylation factor 4	0.125651102	0.025737561	0.039840265	-0.118726939	-0.081613766	-0.212567535	0.117695043	0.108357178	0.168642036
A4D0Z3	ARF5	ADP-ribosylation factor 5	-0.219269964	-0.057391664	0.176322773	-0.182786076	-0.106249498	-0.049904906	-0.00433459	0.149259365	0.341416524
P62330	ARF6	ADP-ribosylation factor 6	-0.229382353	-0.253257284	-0.351074441	-0.275786313	-0.171368418	-0.522840789	-0.293358943	-0.121863233	-0.329159664
Q8N6T3	ARFGAP1	ADP-ribosylation factor GTPase-activating protein 1	0.177598929	0.164786278	0.021479727	0.489542936	0.551885103	0.259423152	-0.15682011	0.116364757	0.079975377
Q8N6H7	ARFGAP2	ADP-ribosylation factor GTPase-activating protein 2	-0.002888279	0.004321606	-0.040971781	0.109694865	-0.040971781	-0.008682243	0.116364757	0.111031312	-0.064917477
Q9NP61	ARFGAP3	ADP-ribosylation factor GTPase-activating protein 3	0.196607044	0.266636643	0.092207438	-0.077041036	0.155749233	-0.153606979	-0.212567535	-0.027674958	-0.288064643
A0A024R7X0	ARFGEF1	ADP-ribosylation factor guanine nucleotide-exchange factor 1(Brefeldin A-inhibited), isoform CRA_a	-0.035046947	0.038436182	-0.06039728	0.012926174	0.031395196	-0.070966521	-0.13606155	-0.112474729	-0.272297327
Q9Y6D5	ARFGEF2	Brefeldin A-inhibited guanine nucleotide-exchange protein 2	0.142740172	0.037030731	-0.023269779	-0.007231569	0.024319679	0.045442971	0.075874867	-0.10159814	-0.10159814
P53367	ARFIP1	Arfaptin-1	0.185232254	0.377401431	0.154453593	-0.078563669	-0.187707155	-0.110915901	0.031395196	0.018634174	-0.09696173
P05089	ARG1	Arginase-1	0.182692298	-0.535331733	-0.077041036	-0.093879047	-0.803392956	0.117695043	0.744161096	-0.632628934	0.50589093
Q9NWB6	ARGLU1	Arginine and glutamate-rich protein 1	-0.397828209	-0.184424571	-0.375197235	-0.454031631	-0.318325858	-0.430508908	-0.253257284	-0.182786076	-0.870387262
Q6ICQ8	ARHG	ARHG protein (Fragment)	-0.169744676	-0.095419565	-0.13289427	-0.49410907	-0.430508908	-0.60823228	0.045442971	0.257010618	0.004321606
Q07960	ARHGAP1	Rho GTPase-activating protein 1	-0.093879047	0.063502942	-0.008682243	-0.114035243	0.012926174	-0.120294234	-0.01887801	0.062121712	-0.035046947
A0A2X0SFB3	ARHGAP10	ARHGAP10	0.253384236	0.242450074	0.109694865	0.986956963	1.121678557	0.715454127	-0.477944251	-0.364013496	-0.612637459
Q8IWW6	ARHGAP12	Rho GTPase-activating protein 12	0.402722177	0.402722177	0.59645814	-0.043943348	0.056583528	0.042644337	0.074505436	-0.048412205	0.215367972
Q53QZ3	ARHGAP15	Rho GTPase-activating protein 15	0.002882509	0.204140717	0.350497247	0.612588407	0.548929769	0.200378798	0.308011315	0.482332021	0.261831659
Q68EM7	ARHGAP17	Rho GTPase-activating protein 17	0.236339539	0.457331625	0.273814245	0.053806444	0.111031312	-0.013043037	0.064882852	0.166072676	0.004321606
Q9UNA1	ARHGAP26	Rho GTPase-activating protein 26	-0.556393349	-0.50021788	-0.713118852	-0.298672743	-0.349235441	-0.584241333	-0.358453971	-0.23786383	-0.541617996
Q6ZUM4	ARHGAP27	Rho GTPase-activating protein 27	0.075874867	0.071762669	0.089498151	-0.533242384	-0.708396442	-0.77349147	0.35952117	0.401630467	0.070389328
Q7Z6I6	ARHGAP30	Rho GTPase-activating protein 30	-0.229382353	-0.040971781	-0.002888279	-0.341902795	-0.241270432	-0.467932448	-0.158429363	-0.164884385	-0.220950447
A0A2X0SF93	ARHGAP31	ARHGAP31 (Fragment)	0.153156788	0.23388806	0.243669081	0.352758525	0.199122642	0.46048047	-0.03948829	-0.020340448	0.060739158
A0A2X0SFV3	ARHGAP35	ARHGAP35 (Fragment)	-0.531156057	-0.311148256	-0.452056689	-0.332789088	-0.440263476	-0.506352666	0.34596403	0.479230561	0.25821739
P98171	ARHGAP4	Rho GTPase-activating protein 4	-0.166502663	0.067638717	-0.164884385	-0.13606155	-0.064917477	-0.382701517	-0.236163541	0.117695043	-0.436353731
A0A2X0U2E5	ARHGAP45	ARHGAP45 (Fragment)	0.324234562	0.253384236	0.3021728	-0.01449957	0.025737561	-0.242976753	0.194087052	0.187767747	-0.024736678
J3KPQ4	ARHGAP9	Rho GTPase activating protein 9, isoform CRA_a	0.137503524	0.079975377	0.062121712	-0.448114897	-0.675765438	-0.512513651	0.038436182	0.081339627	-0.161653263
A0A024RAS5	ARHGDIB	Rho GDP dissociation inhibitor (GDI) beta, isoform CRA_a	-0.055891201	-0.10780329	0.004321606	-0.049904906	-0.17625064	-0.051399153	-0.150400989	0.002882509	-0.298672743
M0QZR4	ARHGEF1	Rho guanine nucleotide exchange factor 1	0.055195654	0.117695043	0.048236186	-0.279283757	-0.288064643	-0.392137097	-0.036525876	0.03562391	-0.13289427
A0A2X0U2F8	ARHGEF10L	ARHGEF10L (Fragment)	0.377401431	0.32308179	0.42867841	-0.584241333	-0.844250767	-0.724992953	0.487486349	0.389566812	0.456280482
A0A2X0SFB0	ARHGEF11	ARHGEF11 (Fragment)	0.133563526	0.199122642	0.185232254	-0.442222329	-0.432454552	-0.710755715	-0.013043037	0.141432791	-0.072482754
Q6ZSZ5	ARHGEF18	Rho guanine nucleotide exchange factor 18	-0.246395464	-0.232768963	-0.205896101	-0.300448367	-0.40545145	-0.214240226	-0.161653263	0.09085343	-0.117161344
A0A5F9ZI21	ARHGEF2	Guanine nucleotide exchange factor H1	0.249748715	0.121678557	0.121678557	-0.248107862	-0.329159664	-0.560642822	-0.008682243	-0.077041036	-0.291592017
A0A2X0SFG4	ARHGEF40	ARHGEF40 (Fragment)	-0.473931188	-0.282789701	-0.440263476	-0.171368418	-0.093879047	-0.384583703	-0.289827252	0.079975377	-0.365871442
Q15052	ARHGEF6	Rho guanine nucleotide exchange factor 6	-0.06039728	-0.02180437	-0.001443417	0.015782997	-0.095419565	-0.209227962	-0.106249498	-0.048412205	-0.377069649
A0A2R8YG42	ARHGEF7	Rho guanine nucleotide exchange factor 7	-0.17299399	-0.184424571	0.008630305	-0.13606155	-0.128156351	-0.070966521	0.180147861	0.164786278	-0.104697379
A0A0S2Q0B1	ARID1A	AT-rich interactive domain-containing protein 1A	0.205392513	0.117695043	0.248534836	-0.051399153	-0.209227962	-0.106249498	-0.169744676	-0.174621396	-0.002888279
A0A6Q8NVI4	ARID1B	AT-rich interactive domain-containing protein 1B	-0.075520008	-0.029146346	0.077242999	0.062121712	-0.382701517	-0.126580497	0.097610797	0.10433666	0.164786278
Q99856	ARID3A	AT-rich interactive domain-containing protein 3A	0.83673208	1.043344505	0.899948986	0.316145742	0.63784206	0.27857955	-0.103146927	-0.093879047	-0.226003675
Q8IVW6	ARID3B	AT-rich interactive domain-containing protein 3B	0.432959407	0.086783766	0.101650076	0.231432408	0.133563526	-0.008682243	0.301002256	0.430820497	-0.029146346
A0A024R657	ARID4A	AT rich interactive domain 4A (RBP1-like), isoform CRA_c	-0.017417053	0.769771739	0.056583528	-0.232768963	-0.220950447	-0.15682011	-0.033569533	0.015782997	-0.30222618
Q4LE39	ARID4B	AT-rich interactive domain-containing protein 4B	0.564622052	0.412510571	0.463622457	0.097610797	0.022900402	0.175045486	-0.382701517	-0.371459681	-0.367731785
Q9Y4X5	ARIH1	E3 ubiquitin-protein ligase ARIH1	0.018634174	0.186500558	0.153156788	-0.140825544	-0.128156351	-0.10780329	-0.017417053	0.055195654	-0.02180437
O95376	ARIH2	E3 ubiquitin-protein ligase ARIH2	0.126972856	0.048236186	-0.010134377	-0.131313235	-0.002888279	-0.200912694	-0.064917477	-0.246395464	-0.520769439
F8VYN9	ARL1	ADP-ribosylation factor-like protein 1	-0.070966521	0.211635253	-0.098505545	-0.231074664	-0.087733372	-0.518701058	-0.265344567	-0.284545873	-0.144010303
Q969Q4	ARL11	ADP-ribosylation factor-like protein 11	0.071762669	0.027154052	0.138814469	0.09895848	0.119024103	0.185232254	0.185232254	-0.267079618	-0.181149439
Q8N8R7	ARL14EP	ARL14 effector protein	-0.224317298	-0.234465254	-0.314732593	-0.277533976	-0.199255376	-0.227692025	-0.123433941	-0.043943348	-0.222632891
A0A087WUW9	ARL15	ADP-ribosylation factor-like protein 15	-0.09696173	0.092207438	-0.184424571	0.069014678	0.297484916	0.160920188	-0.477944251	-0.268816758	-0.524915117
Q9Y2Y0	ARL2BP	ADP-ribosylation factor-like protein 2-binding protein	-0.027674958	0.093560176	0.237563718	0.219091058	0.23878686	0.312665174	-0.150400989	-0.120294234	-0.321928095
P36405	ARL3	ADP-ribosylation factor-like protein 3	-0.614845103	-0.612637459	-0.652901329	0.028569152	-0.010134377	-0.215914857	-0.411195433	-0.314732593	-0.386468347
Q9Y689	ARL5A	ADP-ribosylation factor-like protein 5A	0.297484916	0.495695163	0.048236186	0.142740172	0.024319679	-0.023269779	0.022900402	0.128293401	0.186500558
F8WCT1	ARL6IP4	ADP-ribosylation factor-like protein 6-interacting protein 4	-0.597277823	-0.498178735	-0.788364747	-0.150400989	0.001441974	-0.492078535	-0.375197235	-0.448114897	-1.049904906
A0A024R977	ARL8A	ADP-ribosylation factor-like 8A, isoform CRA_a	0.046840254	0.057970069	0.096261853	-0.40354186	-0.147202107	-0.305788392	0.351628329	0.509949146	0.196607044
Q9NVT9	ARMC1	Armadillo repeat-containing protein 1	-0.23786383	-0.277533976	-0.005782353	0.209141398	0.027154052	0.216610069	0.189033824	-0.011587974	-0.045431429
Q8N2F6	ARMC10	Armadillo repeat-containing protein 10	-0.424687669	-0.471928835	-0.426625474	-0.042456799	-0.194294815	-0.16326792	-0.023269779	-0.152003093	-0.171368418
Q6NXE6	ARMC6	Armadillo repeat-containing protein 6	0.049630768	-0.001443417	0.169925001	0.10701825	-0.123433941	0.096261853	-0.121863233	-0.120294234	-0.181149439
Q8IUR7	ARMC8	Armadillo repeat-containing protein 8	-0.042456799	-0.126580497	-0.090802937	0.069014678	-0.011587974	-0.125006361	-0.027674958	-0.048412205	-0.029146346
Q7Z3E5	ARMC9	LisH domain-containing protein ARMC9	-0.732164608	-1.10159814	-0.477944251	-0.727379545	-0.169744676	-0.588573754	0.674460652	0.432959407	0.063502942
A0A024RCF9	ARMCX3	Armadillo repeat containing, X-linked 3, isoform CRA_a	-0.161653263	-0.160040413	-0.246395464	-0.010134377	-0.00433459	0.09085343	-0.232768963	0.03562391	-0.413115187
Q5T2E6	ARMH3	Armadillo-like helical domain-containing protein 3	-0.005782353	0.056583528	-0.029146346	0.012926174	0.132247798	-0.087733372	-0.040971781	0.010063683	0.192825404
Q9H993	ARMT1	Damage-control phosphatase ARMT1	-0.270555993	-0.234465254	-0.416962376	-0.59946207	-0.59946207	-0.798366139	-0.354759487	-0.204233052	-0.386468347
Q92747	ARPC1A	Actin-related protein 2/3 complex subunit 1A	-0.013043037	0.031395196	-0.222632891	-0.033569533	-0.194294815	-0.356605547	0.100304906	0.255802837	0.020057652
A4D275	ARPC1B	Actin-related protein 2/3 complex subunit	-0.160040413	0.004321606	-0.241270432	0	0.172487516	-0.212567535	-0.194294815	-0.054392297	-0.261880711
O15144	ARPC2	Actin-related protein 2/3 complex subunit 2	-0.17299399	-0.215914857	-0.182786076	-0.049904906	-0.036525876	-0.17625064	-0.150400989	-0.15521265	-0.106249498
P59998	ARPC4	Actin-related protein 2/3 complex subunit 4	-0.150400989	-0.142417045	-0.288064643	0.01720929	0.069014678	-0.205896101	-0.229382353	-0.121863233	-0.386468347
O15511	ARPC5	Actin-related protein 2/3 complex subunit 5	-0.109358756	-0.10159814	-0.277533976	-0.051399153	-0.040971781	-0.161653263	-0.242976753	-0.064917477	-0.440263476
A0A024R897	ARPC5L	Actin-related protein 2/3 complex subunit 5	0.13093087	0.051024003	-0.187707155	0.260627908	0.429749851	-0.042456799	-0.115597447	-0.104697379	-0.63039393
H0YMK0	ARPIN-AP3S2	Arpin (Fragment)	-0.109358756	-0.689659879	-0.477944251	-0.181149439	-0.242976753	0.039840265	0.046840254	-0.444183845	-0.126580497
H3BMD8	ARPP19	cAMP-regulated phosphoprotein 19	-0.246395464	-0.142417045	-0.125006361	0.134878054	0.079975377	-0.01449957	-0.043943348	0.066261442	-0.334607229
P49407	ARRB1	Beta-arrestin-1	-0.177881725	0.025737561	0.022900402	0.022900402	-0.035046947	0.022900402	-0.12973393	-0.033569533	0.021479727
P32121	ARRB2	Beta-arrestin-2	0.015782997	-0.171368418	-0.098505545	-0.052894948	-0.117161344	-0.110915901	0.207892852	0.313826296	0.23511432
Q8N5I2	ARRDC1	Arrestin domain-containing protein 1	0.070389328	0.197865391	0.319617934	-0.074000581	-0.058893689	-0.023269779	-0.190997225	-0.086201035	0.032806145
A0A024R509	ARSA	Arylsulfatase A, isoform CRA_a	-0.424687669	-0.360304767	0.147957881	-0.795859283	-0.873027144	-0.043943348	0.492622329	0.498761466	1.14860877
P15848	ARSB	Arylsulfatase B	-0.641603738	-0.140825544	-0.573466862	-0.713118852	-0.160040413	-0.749038426	0.151858817	0.807354922	0.495695163
A0A024RAR8	ARTS-1	Aminopeptidase	1.241230036	-1.717856771	-4.158429363	1.155749233	-2.152003093	-0.354759487	1.09017595	-2.899695094	-1.407363571
D3DSQ1	ASAH1	N-acylsphingosine amidohydrolase (Acid ceramidase) 1, isoform CRA_c	-0.234465254	-0.334607229	-0.160040413	-0.16326792	-0.351074441	-0.145605322	0.494671612	0.389566812	0.580145484
Q9ULH1	ASAP1	Arf-GAP with SH3 domain, ANK repeat and PH domain-containing protein 1	-0.284545873	-0.293358943	-0.305788392	0.101650076	0.113700499	-0.253257284	-0.823677227	-0.77102743	-0.907792562
Q9H1I8	ASCC2	Activating signal cointegrator 1 complex subunit 2	0.214124805	0.138814469	0.269033146	0.190298792	0.09085343	0.187767747	-0.03948829	-0.013043037	-0.320125852
Q8N3C0	ASCC3	Activating signal cointegrator 1 complex subunit 3	0.284514133	0.296310561	0.222804561	0.224040274	0.221567789	0.151858817	-0.311148256	-0.242976753	-0.448114897
Q9Y294	ASF1A	Histone chaperone ASF1A	-0.502259911	-0.351074441	0.088141597	-0.209227962	-0.694321257	0.339137385	0.064882852	0.070389328	0.224040274
A0A024RDL8	ASL	Argininosuccinate lyase isoform 1	-0.109358756	-0.067938829	-0.15521265	-0.168122759	-0.214240226	-0.288064643	0.779049553	0.77483976	0.918386234
O95671	ASMTL	Probable bifunctional dTTP/UTP pyrophosphatase/methyltransferase protein	-0.40927823	-0.042456799	-0.195946441	-0.518701058	-0.53951953	-0.623709617	0.081339627	0.2880632	0.257010618
P08243	ASNS	Asparagine synthetase [glutamine-hydrolyzing]	0.453122447	0.410341105	0.221567789	0.284514133	-0.061902439	0.071762669	-1.164884385	-1.089267338	-0.813499442
Q12797	ASPH	Aspartyl/asparaginyl beta-hydroxylase	-0.161653263	-0.147202107	0.046840254	0.326537348	0.3021728	0.285698126	-0.710755715	-0.795859283	-0.50021788
Q9BZE9	ASPSCR1	Tether containing UBX domain for GLUT4	0.029982866	0.210388864	-0.070966521	0.279768422	0.138814469	0.048236186	-0.00433459	0.116364757	-0.281035664
A0A024R573	ASRGL1	Asparaginase-like protein 1	0.049630768	-0.496142467	0.115033243	-0.727379545	-1.258425153	-0.823677227	0.376290383	0.057970069	0.037030731
Q8NBU5	ATAD1	ATPase family AAA domain-containing protein 1	-0.214240226	-0.217591435	-0.518701058	-0.3382504	-0.475936324	-0.30222618	-0.316528107	-0.524915117	-0.343732465
Q9NVI7	ATAD3A	ATPase family AAA domain-containing protein 3A	-0.15682011	0.008630305	-0.256700472	0.012926174	-0.043943348	-0.125006361	0.057970069	0.082702589	-0.083141235
Q5T9A4	ATAD3B	ATPase family AAA domain-containing protein 3B	0.105678078	-0.388355457	-0.12973393	-0.281035664	-0.55851652	-0.070966521	-0.077041036	-0.251538767	-0.055891201
O95260	ATE1	Arginyl-tRNA--protein transferase 1	-0.075520008	0.093560176	-0.169744676	0.180147861	0.215367972	0.085424656	-0.109358756	0.075874867	-0.161653263
P15336	ATF2	Cyclic AMP-dependent transcription factor ATF-2	-0.274040765	0.005759269	-0.220950447	-0.145605322	-0.200912694	-0.364013496	-0.177881725	-0.067938829	-0.268816758
A0A024RAY1	ATF7IP	Activating transcription factor 7 interacting protein, isoform CRA_a	0.124328135	-0.072482754	-0.386468347	-0.246395464	-0.199255376	-0.224317298	-0.16326792	0.070389328	-0.277533976
C1IDX9	ATG12	Ubiquitin-like protein ATG12	0.117695043	-0.002888279	0.348232419	-0.413115187	-0.316528107	-0.109358756	0.389566812	0.357270476	0.407080775
E7EVC7	ATG16L1	Autophagy-related protein 16-1	0.334568276	0.149259365	0.178873958	0.004321606	0.075874867	-0.232768963	-0.035046947	0.12035194	-0.024736678
Q2TAZ0	ATG2A	Autophagy-related protein 2 homolog A	0.005759269	0.286881148	0.248534836	0.299830762	0.037030731	0.292781749	0.54399072	-0.046921047	-0.152003093
Q9NT62	ATG3	Ubiquitin-like-conjugating enzyme ATG3	0.436161839	0.588804567	0.479230561	-0.095419565	-0.057391664	-0.145605322	-0.100051014	0.077242999	-0.246395464
Q96DT6	ATG4C	Cysteine protease ATG4C	-0.560642822	-0.10780329	-0.329159664	-0.30222618	-0.251538767	-0.380821784	0.586884813	0.772307975	0.376290383
A9UGY9	ATG5	Autophagy protein 5	0.066261442	0.312665174	0.313826296	-0.066427362	0.042644337	-0.192645078	0.22650853	0.430820497	0.232660757
A0A0S2Z5B0	ATL1	Atlastin GTPase 1 isoform 1 (Fragment)	-0.3382504	-0.242976753	0.075874867	0.929033479	1.204140717	1.301587647	-0.512513651	-0.336427665	0.5360529
Q8NHH9	ATL2	Atlastin-2	0.078609835	0.057970069	-0.190997225	0.066261442	0.119024103	-0.064917477	-0.169744676	-0.150400989	0.069014678
Q6DD88	ATL3	Atlastin-3	-0.40545145	-0.432454552	-0.529072743	-0.215914857	-0.117161344	-0.3382504	-0.103146927	-0.120294234	-0.042456799
Q13315	ATM	Serine-protein kinase ATM	-0.189351252	0.150559677	-0.114035243	-0.121863233	-0.043943348	-0.367731785	-0.06039728	0.191562651	0.073134705
E5RIM7	ATOX1	Copper transport protein ATOX1	0.512985335	0.683471893	0.614474283	0.116364757	0.124328135	-0.029146346	-0.347398782	-0.291592017	-0.529072743
E9PEJ6	ATP11A	Phospholipid-transporting ATPase	-0.166502663	0.042644337	-0.177881725	-0.125006361	-0.040971781	-0.179514657	0.263034406	0.390667686	0.371837617
Q9Y2G3	ATP11B	Probable phospholipid-transporting ATPase IF	-0.289827252	0.168642036	-0.401634795	-0.224317298	0.264236151	0.160920188	-0.086201035	-0.222632891	-0.187707155
Q8NB49	ATP11C	Phospholipid-transporting ATPase IG	-0.030619235	0.021479727	-0.343732465	0.105678078	0.151858817	0.780730036	0.125651102	0.252173413	-0.182786076
A0A024R7N2	ATP13A1	Cation-transporting ATPase	-0.258425153	-0.236163541	-0.413115187	0.207892852	0.361768359	0.240008965	-0.114035243	-0.134477041	-0.158429363
A0A2R8Y635	ATP13A3	Cation-transporting ATPase	-0.682695932	-0.516635639	-0.639354798	-0.426625474	-0.249822294	-0.311148256	-0.614845103	-0.522840789	-0.426625474
P05023	ATP1A1	Sodium/potassium-transporting ATPase subunit alpha-1	-0.272297327	-0.258425153	-0.413115187	-0.13606155	0.03562391	-0.106249498	-0.189351252	-0.200912694	-0.1376478
A0A0A0MT26	ATP1A3	Sodium/potassium-transporting ATPase subunit alpha-3	-0.918660373	-1.220950447	-0.839079812	-0.997117491	-0.828793173	-1.210896782	-0.112474729	-0.083141235	-0.522840789
P05026	ATP1B1	Sodium/potassium-transporting ATPase subunit beta-1	0.542010356	0.684369929	0.423309237	0.600269754	0.829443681	0.446785562	-0.873027144	-0.648371671	-1.369594529
P54709	ATP1B3	Sodium/potassium-transporting ATPase subunit beta-3	-0.508403406	-0.586405918	-0.40354186	-0.291592017	-0.291592017	0.062121712	-0.00433459	-0.046921047	0.108357178
A0A0S2Z3L2	ATP2A2	Endoplasmic reticulum class 1/2 Ca(2+) ATPase (Fragment)	-0.013043037	0.03562391	-0.268816758	0	0.216610069	-0.043943348	-0.289827252	-0.307572802	-0.253257284
Q93084	ATP2A3	Sarcoplasmic/endoplasmic reticulum calcium ATPase 3	-0.504304837	-0.516635639	-0.703689439	0.448900951	0.562669826	0.282143229	-0.763660461	-0.929610672	-0.849440323
P20020	ATP2B1	Plasma membrane calcium-transporting ATPase 1	-0.490050854	-0.508403406	-0.573466862	-0.074000581	0.123003954	-0.15521265	-0.504304837	-0.40545145	-0.438307279
Q16720	ATP2B3	Plasma membrane calcium-transporting ATPase 3	0.020057652	-0.246395464	0.132247798	-0.058893689	-0.110915901	0.12035194	0.004321606	0.614474283	-0.074000581
P23634	ATP2B4	Plasma membrane calcium-transporting ATPase 4	-0.033569533	-0.042456799	-0.272297327	0.196607044	0.535057595	0.015782997	0.09085343	0.25821739	0.36960607
B4E2Q0	ATP2C1	Calcium-transporting ATPase	-0.181149439	-0.246395464	-0.139235797	-0.153606979	-0.010134377	-0.234465254	-0.30222618	-0.378944497	-0.222632891
P25705	ATP5F1A	ATP synthase subunit alpha, mitochondrial	-0.192645078	-0.049904906	-0.305788392	0.195347598	0.324234562	0.138814469	-0.212567535	-0.070966521	-0.177881725
P36542	ATP5F1C	ATP synthase subunit gamma, mitochondrial	-0.320125852	-0.226003675	-0.469929258	0.146655222	0.255802837	0.176322773	-0.239566125	-0.069451881	-0.202571918
P30049	ATP5F1D	ATP synthase subunit delta, mitochondrial	-0.043943348	-0.312939312	-0.110915901	0.154453593	0.129612738	0.522055749	-0.15682011	-0.184424571	-0.093879047
P56381	ATP5F1E	ATP synthase subunit epsilon, mitochondrial	-0.394031641	0.028569152	-0.067938829	0.247319935	0.49978212	0.393965276	-0.045431429	0.183962835	0.326537348
Q9UII2	ATP5IF1	ATPase inhibitor, mitochondrial	-0.200912694	-0.115597447	0.029982866	-0.399730246	-0.407363571	-0.356605547	0.025737561	0.357270476	-0.095419565
Q6IB54	ATP5J	ATP synthase-coupling factor 6, mitochondrial	-0.256700472	-0.239566125	-0.115597447	0.429749851	0.344828497	0.520045024	-0.234465254	-0.066427362	-0.329159664
P48201	ATP5MC3	ATP synthase F(0) complex subunit C3, mitochondrial	-0.2968993	-0.394031641	-0.161653263	0.119024103	0.24610401	0.513995979	0.018634174	0.022900402	0.142740172
Q96IX5	ATP5MD	ATP synthase membrane subunit DAPIT, mitochondrial	-0.164884385	-0.312939312	-0.077041036	0.029982866	0.088141597	0.243669081	0.084064265	-0.023269779	-0.033569533
P56385	ATP5ME	ATP synthase subunit e, mitochondrial	-0.329159664	0.124328135	-0.36215794	0.23878686	0.496717988	0.404903122	-0.121863233	0.279768422	-0.09696173
O75964	ATP5MG	ATP synthase subunit g, mitochondrial	-0.304006187	-0.217591435	-0.194294815	0.020057652	0.084064265	0.202887833	-0.277533976	-0.329159664	-0.242976753
G3V556	ATP5MPL	ATP synthase subunit ATP5MPL, mitochondrial	-0.477944251	-0.481968507	-0.256700472	0.055195654	0.196607044	0.389566812	-0.123433941	-0.045431429	-0.023269779
O75947	ATP5PD	ATP synthase subunit d, mitochondrial	-0.029146346	0.077242999	-0.229382353	0.33571191	0.434027675	0.319617934	-0.382701517	-0.054392297	0.324234562
P48047	ATP5PO	ATP synthase subunit O, mitochondrial	-0.512513651	-0.150400989	-0.533242384	0.125651102	0.381837084	0.147957881	-0.254977851	-0.072482754	-0.440263476
B1PIH2	ATP6	ATP synthase subunit a	-0.254977851	-0.261880711	-0.148800661	0.214124805	0.273814245	0.458382004	-0.100051014	-0.072482754	0.480265122
A0A1B0GTB0	ATP6AP2	ATPase H(+)-transporting lysosomal accessory protein 2 (Fragment)	-0.473931188	-0.564904848	-0.354759487	-0.994240731	-0.826232932	-0.354759487	0.481298942	-0.128156351	0.045442971
Q93050	ATP6V0A1	V-type proton ATPase 116 kDa subunit a1	-0.177881725	0.018634174	-0.098505545	-0.592919225	-0.418889825	-0.40927823	0.253384236	0.23878686	0.202887833
Q9Y487	ATP6V0A2	V-type proton ATPase 116 kDa subunit a2	0.070389328	0.133563526	-0.158429363	0.209141398	0.312665174	0.021479727	0.03562391	0.12035194	0.102993993
P27449	ATP6V0C	V-type proton ATPase 16 kDa proteolipid subunit	-0.422752464	-0.305788392	-0.254977851	-0.401634795	-0.184424571	-0.424687669	0.247319935	0.215367972	0.150559677
F5GYQ1	ATP6V0D1	V-type proton ATPase subunit	-0.220950447	-0.029146346	-0.224317298	-0.514573173	-0.239566125	-0.444183845	0.029982866	-0.023269779	0.015782997
A0A024R991	ATP6V0D2	V-type proton ATPase subunit	-1.971430848	-1.810966176	-1.722610301	-1.727379545	-1.873027144	-1.612637459	0.286881148	0.020057652	0.467801156
P38606	ATP6V1A	V-type proton ATPase catalytic subunit A	0.09085343	0.196607044	0.055195654	0.082702589	0.201633861	0.101650076	0.063502942	0.066261442	0.134878054
P21283	ATP6V1C1	V-type proton ATPase subunit C 1	-0.15521265	0.010063683	-0.048412205	-0.394031641	-0.168122759	-0.30222618	0.145351386	0.22897257	0.247319935
Q53Y06	ATP6V1E1	ATPase, H+ transporting, lysosomal 31kDa, V1 subunit E isoform 1	0.13093087	0.197865391	0.001441974	0.049630768	0.209141398	0.057970069	-0.035046947	0.088141597	-0.195946441
A4D1K0	ATP6V1F	V-type proton ATPase subunit F	-0.01449957	-0.042456799	-0.001443417	0.115033243	0.283329168	0.280956314	0.124328135	0.032806145	-0.078563669
A0A024R883	ATP6V1G1	V-type proton ATPase subunit G	0.075874867	0.210388864	0.158337027	0.146655222	0.173767068	-0.02180437	-0.061902439	0.190298792	-0.048412205
A0A024R7U9	ATP6V1H	V-type proton ATPase subunit H	0.039840265	0.069014678	-0.089267338	0.182692298	0.248534836	0.126972856	0.014355293	-0.017417053	0.117695043
Q04656	ATP7A	Copper-transporting ATPase 1	-0.055891201	-0.246395464	-0.18606493	-0.490050854	-0.311148256	-0.281035664	-0.388355457	-0.336427665	-0.200912694
A0A023QZ89	ATP8	ATP synthase protein 8	-0.074000581	-0.272297327	0.056583528	-0.084670324	0.108357178	0.332278283	0.297484916	0.24610401	0.304511042
O43861	ATP9B	Probable phospholipid-transporting ATPase IIB	-0.147202107	-0.275786313	-0.194294815	-0.144010303	-0.224317298	-0.005782353	-0.087733372	-0.345564459	-0.160040413
I3L448	ATPAF1	ATP synthase mitochondrial F1 complex assembly factor 1	-0.036525876	-0.327348371	-0.174621396	-0.446148032	-0.268816758	-0.390245038	-0.401634795	0.159629186	-0.042456799
Q8N5M1	ATPAF2	ATP synthase mitochondrial F1 complex assembly factor 2	0.396159489	0.358396262	0.243669081	0.10433666	0.429749851	0.44148348	-0.092340172	0.12035194	-0.249822294
O75882	ATRN	Attractin	-0.691988685	-0.395928676	-0.413115187	-0.839079812	-0.531156057	-0.214240226	0.23511432	0.492622329	0.47612242
A4LAA3	ATRX	ATP-dependent helicase ATRX	0.084064265	0.014355293	-0.128156351	-0.199255376	-0.210896782	-0.321928095	-0.217591435	-0.30222618	-0.371459681
Q9UBB4	ATXN10	Ataxin-10	0.261831659	0.506906555	0.655351829	0.721591399	0.678071905	0.969380765	-0.126580497	-0.011587974	0.01720929
P0C7T5	ATXN1L	Ataxin-1-like	-0.075520008	0.071762669	-0.13606155	-0.204233052	-0.020340448	-0.174621396	0.186500558	0.166072676	-0.100051014
Q99700	ATXN2	Ataxin-2	0.074505436	-0.200912694	0.209141398	0.022900402	-0.03209363	0.253384236	0.01720929	-0.13606155	0.347098671
Q8WWM7	ATXN2L	Ataxin-2-like protein	0.542010356	0.462575888	0.592636429	0.63505783	0.49057013	0.54399072	-0.118726939	-0.115597447	0.196607044
D3VVK7	ATXN3	Ubiquitinyl hydrolase 1 (Fragment)	-0.045431429	-0.13606155	-0.215914857	0.49978212	0.385154897	0.413594082	-0.086201035	-0.09696173	-0.434402824
Q96GX2	ATXN7L3B	Ataxin-7-like protein 3B	-0.424687669	-0.352915787	-0.181149439	0.290424404	0.340277405	0.293958979	-0.001443417	-0.02620507	-0.199255376
Q13825	AUH	Methylglutaconyl-CoA hydratase, mitochondrial	-0.20756107	-0.253257284	-0.354759487	1.051024003	1.45048546	0.678071905	0.341416524	0.551885103	0.230203013
Q9NQS1	AVEN	Cell death regulator Aven	-0.123433941	-0.150400989	-0.023269779	-0.052894948	-0.117161344	0.027154052	-0.140825544	-0.03948829	-0.274040765
Q9H6S1	AZI2	5-azacytidine-induced protein 2	0.060739158	0.244887059	-0.134477041	0.108357178	-0.168122759	-0.057391664	0.09085343	0.075874867	-0.244685096
Q499Z2	B3GALT6	Hexosyltransferase (Fragment)	0.082702589	0.253384236	-0.20756107	0.352758525	0.36960607	-0.177881725	0.162210036	0.216610069	-0.3382504
Q5U676	B3GAT3	Galactosylgalactosylxylosylprotein 3-beta-glucuronosyltransferase (Fragment)	-0.027674958	-0.1376478	-0.144010303	-0.061902439	0.057970069	-0.184424571	-0.375197235	-0.241270432	-0.323732592
Q6Y288	B3GLCT	Beta-1,3-glucosyltransferase	0.011495639	-0.074000581	-0.214240226	0.066261442	0.422233001	-0.024736678	-0.15521265	-0.007231569	0.024319679
A0A024R5F9	B3GNT6	Beta-1,4-glucuronyltransferase 1	-0.057391664	-0.668868078	0.241230036	-0.411195433	-0.668868078	0.044044333	0.818032475	0.539034703	0.930548119
P15291	B4GALT1	Beta-1,4-galactosyltransferase 1	0.038436182	0.158337027	0.046840254	-0.158429363	0.171206827	-0.325539348	0.332278283	-0.261880711	0.625738062
O43286	B4GALT5	Beta-1,4-galactosyltransferase 5	0.800744624	1.064193062	0.532067552	-0.75389599	-0.724992953	-0.40927823	-0.60164963	-0.226003675	-0.341902795
M0R3F4	BABAM1	BRISC and BRCA1-A complex member 1 (Fragment)	0.022900402	-0.067938829	0.243669081	0.50589093	0.271425676	0.487486349	0.313826296	0.599317794	0.23878686
Q9NXR7	BABAM2	BRISC and BRCA1-A complex member 2	-0.042456799	-0.103146927	0.037030731	0.12035194	0.158337027	0.084064265	-0.06340917	-0.01449957	0.025737561
O14867	BACH1	Transcription regulator protein BACH1	-0.010134377	0.014355293	-0.049904906	-0.210896782	-0.12973393	-0.242976753	-0.052894948	0.008630305	-0.224317298
A0A024R562	BAD	BCL2-antagonist of cell death, isoform CRA_c	-0.083141235	-0.072482754	-0.13289427	0.265436896	-0.281035664	-0.220950447	-0.121863233	0.055195654	0.028569152
J3QTA2	BAG1	BAG family molecular chaperone regulator 1	0.15704371	0.155749233	0.018634174	0.219091058	0.084064265	0.253384236	-0.080087911	-0.033569533	-0.488026018
O95817	BAG3	BAG family molecular chaperone regulator 3	-0.195946441	0.010063683	-0.115597447	0.021479727	0.069014678	0.313826296	-0.267079618	-0.110915901	-0.227692025
O95429	BAG4	BAG family molecular chaperone regulator 4	-0.057391664	-0.10159814	0.060739158	0.633198686	0.548929769	0.176322773	-0.309359421	-0.309359421	-0.706041021
A0A024R6M6	BAG5	BCL2-associated athanogene 5	-0.284545873	-0.057391664	-0.284545873	0.004321606	0.079975377	0.071762669	0.206643224	0.23878686	0.021479727
A0A0G2JK23	BAG6	BCL2-associated athanogene 6	-0.100051014	-0.104697379	-0.128156351	-0.075520008	-0.100051014	-0.231074664	0.146655222	0.151858817	-0.187707155
Q9UQB8	BAIAP2	Brain-specific angiogenesis inhibitor 1-associated protein 2	-0.312939312	-0.069451881	-0.365871442	0.746742716	0.820485343	0.874206786	-0.205896101	0.111031312	-0.411195433
A0A0S2Z319	BAK1	BCL2-antagonist/killer 1 isoform 2	0.250961574	-0.242976753	-0.109358756	0.093560176	-0.512513651	-0.217591435	0.279768422	-0.117161344	-0.606034724
A0A024R5H0	BANF1	Barrier to autointegration factor 1, isoform CRA_a	-0.144010303	-1.089267338	0.559736524	-0.4639471	-1.685013515	-0.171368418	0.40599236	0.066261442	0.575312331
Q8IXM2	BAP18	Chromatin complexes subunit BAP18	0.334568276	0.468843943	-0.20756107	-0.083141235	-0.09696173	-0.373327247	-0.227692025	0.097610797	-0.36215794
P80723	BASP1	Brain acid soluble protein 1	-0.448114897	-0.492078535	-0.358453971	-0.369594529	-0.321928095	-0.682695932	-0.284545873	-0.02620507	-0.388355457
Q07812	BAX	Apoptosis regulator BAX	0.216610069	0.326537348	0.147957881	0.112366523	-0.226003675	0.01720929	-0.100051014	0.012926174	-0.199255376
Q9NRL2	BAZ1A	Bromodomain adjacent to zinc finger domain protein 1A	0.422233001	0.455228571	0.389566812	0.010063683	0.105678078	0.097610797	0.277389699	-0.015957574	-0.144010303
Q9UIG0	BAZ1B	Tyrosine-protein kinase BAZ1B	-0.30222618	-0.40927823	-0.320125852	-0.971430848	-1.074000581	-1.092340172	-0.502259911	-0.573466862	-0.886299501
P51572	BCAP31	B-cell receptor-associated protein 31	-0.323732592	-0.554273297	-0.272297327	-0.144010303	-0.123433941	0.151858817	-0.469929258	-0.800877358	-0.55851652
A0A2R8Y6M6	BCAR1	Breast cancer anti-estrogen resistance protein 1	0.189033824	0.479230561	0.729444007	0.572404647	0.712815854	1.270229907	0.754459974	0.291603558	0.840765337
B2R7W3	BCAS2	Pre-mRNA-splicing factor SPF27	0.113700499	-0.090802937	0.162210036	0.060739158	-0.214240226	0.202887833	0.263034406	0.115033243	0.342554745
Q9H6U6	BCAS3	Breast carcinoma-amplified sequence 3	-0.048412205	-0.01449957	0.190298792	-0.189351252	-0.007231569	0.380729449	0.566571641	0.062121712	0.82130204
A0A024RAV0	BCAT1	Branched-chain-amino-acid aminotransferase	-1.187707155	-1.15521265	-1.227692025	-1.556393349	-2.052894948	-1.943416472	0.027154052	-0.067938829	-0.081613766
M0QXF9	BCAT2	Branched-chain-amino-acid aminotransferase (Fragment)	-0.66428809	-0.537424112	-0.556393349	0.066261442	0.10433666	0.020057652	-0.526992432	-0.229382353	-0.382701517
Q9P287	BCCIP	BRCA2 and CDKN1A-interacting protein	0.140124224	0.145351386	0.372952098	0.182692298	-0.086201035	0.257010618	-0.09696173	-0.147202107	-0.13289427
A0A0K2GN21	BCKDHB	BCKDHB protein	-0.3382504	-0.16326792	-0.619270551	0.057970069	0.38294387	0.124328135	0.037030731	0.202887833	-0.117161344
O14874	BCKDK	[3-methyl-2-oxobutanoate dehydrogenase [lipoamide]] kinase, mitochondrial	-0.248107862	-0.06340917	-0.323732592	0.295135249	0.358396262	0.340277405	-0.394031641	-0.446148032	-0.448114897
O95999	BCL10	B-cell lymphoma/leukemia 10	0.292781749	0.086783766	0.34596403	0.079975377	-0.09696173	0.045442971	-0.420819852	-0.345564459	-0.567040593
A0A0S2Z3C5	BCL2L1	Apoptosis regulator Bcl-X (Fragment)	-0.20756107	-0.373327247	0.096261853	-0.675765438	-0.915935735	-0.263611599	-0.678071905	-0.734563104	-0.320125852
Q9BXK5	BCL2L13	Bcl-2-like protein 13	0.15704371	0.337996464	0.435095152	-0.148800661	0.021479727	0.271425676	-0.13289427	-0.027674958	0
P20749	BCL3	B-cell lymphoma 3 protein	0.513995979	0.489542936	0.314986485	-0.286304185	-0.64385619	-0.826232932	-0.637109357	-0.40354186	-0.518701058
Q4VC05	BCL7A	B-cell CLL/lymphoma 7 protein family member A	-1.321928095	-0.473931188	-0.935117148	2.694657366	2.77589336	2.438559007	0.276198865	-0.461958547	-0.713118852
I3L1Q2	BCL7C	B-cell CLL/lymphoma 7 protein family member C (Fragment)	-0.883635243	-0.586405918	-0.696657606	-1.008682243	-1.254977851	-1.117161344	-0.680382066	-0.279283757	-0.496142467
Q9NYF8	BCLAF1	Bcl-2-associated transcription factor 1	0.021479727	-0.03209363	-0.066427362	0.164786278	-0.267079618	0.034215715	-0.281035664	-0.153606979	-0.347398782
A0A024R1B9	BCR	Breakpoint cluster region, isoform CRA_c	-0.508403406	-0.217591435	-0.145605322	-0.708396442	-0.347398782	-0.378944497	0.014355293	-0.049904906	-0.220950447
A9UEZ6	BCR/ABL	Non-specific protein-tyrosine kinase	-0.052894948	-0.13289427	-0.318325858	-0.030619235	-0.066427362	-0.450084446	-0.017417053	0.081339627	-0.282789701
A0A024R445	BCS1L	BCS1-like protein	-0.267079618	-0.248107862	-0.13289427	-0.182786076	-0.219269964	-0.070966521	-0.045431429	-0.010134377	-0.075520008
Q02338	BDH1	D-beta-hydroxybutyrate dehydrogenase, mitochondrial	-0.550042516	-0.174621396	-0.126580497	0.284514133	0.292781749	0.461528559	-0.220950447	0.037030731	0.09085343
Q9BUT1	BDH2	3-hydroxybutyrate dehydrogenase type 2	0.266636643	-0.222632891	0.730313886	0.166072676	-0.072482754	0.6617496	0.840765337	0.44148348	0.868686765
A0A024R1X5	BECN1	Beclin-1	-0.066427362	-0.017417053	0.059355278	-0.036525876	0.111031312	0.079975377	0.064882852	-0.01449957	-0.01887801
H7C1N3	BET1	BET1 homolog (Fragment)	0.082702589	0.002882509	0.146655222	-0.202571918	-0.128156351	-0.020340448	-0.174621396	-0.595096878	-0.448114897
A0A024RAV8	BHLHB3	Basic helix-loop-helix domain containing, class B, 3, isoform CRA_a	0.942608336	1.250961574	-0.01449957	0.326537348	-0.49410907	-0.397828209	0.014355293	0.750177706	-0.254977851
Q8TD16	BICD2	Protein bicaudal D homolog 2	-0.106249498	0.063502942	-0.15682011	0.039840265	0.005759269	0.057970069	-0.459972731	-0.371459681	-0.682695932
A0A024RAF0	BIN1	Bridging integrator 1, isoform CRA_c	0.367371066	-0.194294815	0.116364757	0.702214251	-0.263611599	0.464668267	0.804053559	0.583037624	0.611644543
Q9UBW5	BIN2	Bridging integrator 2	0.430820497	0.427606173	0.195347598	-0.483984853	-0.732164608	-0.749038426	-0.055891201	-0.013043037	-0.347398782
Q9NR09	BIRC6	Baculoviral IAP repeat-containing protein 6	-0.222632891	-0.190997225	-0.289827252	0.482332021	0.679874148	0.388465097	-0.13289427	-0.215914857	-0.134477041
R4GMW8	BIVM-ERCC5	BIVM-ERCC5 readthrough	-0.222632891	0.128293401	-0.436353731	-0.100051014	0.134878054	-0.340075442	-0.564904848	-0.378944497	-0.897006007
Q13867	BLMH	Bleomycin hydrolase	-0.364013496	-0.194294815	-0.199255376	-0.168122759	-0.244685096	-0.070966521	0.283329168	0.347098671	0.280956314
P78537	BLOC1S1	Biogenesis of lysosome-related organelles complex 1 subunit 1	-0.270555993	0.010063683	-0.518701058	-0.043943348	0.224040274	-0.09696173	-0.192645078	0.020057652	-0.655171503
Q6QNY1	BLOC1S2	Biogenesis of lysosome-related organelles complex 1 subunit 2	0.029982866	-0.061902439	-0.02180437	0.210388864	0.082702589	0.010063683	-0.251538767	-0.187707155	-0.347398782
Q6QNY0	BLOC1S3	Biogenesis of lysosome-related organelles complex 1 subunit 3	0.158337027	0.032806145	0.119024103	0.264236151	0.063502942	0.052415894	0.154453593	0.03562391	0.133563526
Q9NUP1	BLOC1S4	Biogenesis of lysosome-related organelles complex 1 subunit 4	0.311503115	0.2880632	0.093560176	0.477159211	0.497740089	0.439357178	-0.040971781	-0.077041036	-0.502259911
Q8TDH9	BLOC1S5	Biogenesis of lysosome-related organelles complex 1 subunit 5	0.244887059	-0.106249498	-0.229382353	0.117695043	0.101650076	-0.139235797	-0.282789701	-0.161653263	-0.248107862
H3BST1	BLOC1S6	Biogenesis of lysosome-related organelles complex 1 subunit 6	0.297484916	0.248534836	0.220329955	0.205392513	-0.106249498	0.025737561	-0.03209363	-0.06340917	-0.147202107
P30043	BLVRB	Flavin reductase (NADPH)	0.03562391	0.311503115	0.169925001	-0.166502663	0.10433666	-0.118726939	0.295135249	0.549915554	0.063502942
Q9NSY1	BMP2K	BMP-2-inducible protein kinase	-0.785875195	-0.758769964	-0.873027144	-0.444183845	-0.454031631	-0.778432211	0.082702589	0.299830762	0.162210036
Q12981	BNIP1	Vesicle transport protein SEC20	-0.112474729	-0.123433941	-0.192645078	-0.013043037	-0.386468347	-0.340075442	-0.104697379	-0.19759996	-0.181149439
J3KN59	BNIP2	BCL2/adenovirus E1B 19 kDa protein-interacting protein 2	-0.150400989	0.214124805	-0.046921047	-0.318325858	0.207892852	-0.23786383	0.086783766	0.070389328	-0.30222618
Q8NFC6	BOD1L1	Biorientation of chromosomes in cell division protein 1-like 1	0.168642036	0.150559677	0.077242999	0.18142064	0.10701825	0.067638717	-0.226003675	-0.10159814	-0.314732593
A0A087WZT3	BOLA2B	BolA-like protein 2	0.191562651	0.22897257	0.37517848	0.125651102	-0.036525876	0.112366523	-0.529072743	-0.02620507	-0.522840789
A8K3R2	BOP1	Ribosome biogenesis protein BOP1	0.089498151	0.438292852	-0.036525876	-0.017417053	-0.045431429	-0.461958547	0.586884813	0.593592806	0.269033146
Q969J3	BORCS5	BLOC-1-related complex subunit 5	0.362890643	0.725086725	0.293958979	1.117030053	1.38294387	1.053806444	-0.194294815	0.117695043	0.008630305
Q96GS4	BORCS6	BLOC-1-related complex subunit 6	0.014355293	0.231432408	-0.017417053	0.33571191	0.374065718	0.057970069	-0.320125852	-0.074000581	-0.440263476
A0A0B4J1R7	BORCS7-ASMT	BLOC-1-related complex subunit 7	-0.045431429	-0.142417045	-0.314732593	0.270229907	0.248534836	-0.214240226	-0.239566125	-0.040971781	-0.668868078
P07738	BPGM	Bisphosphoglycerate mutase	0.250961574	0.442545456	0.388465097	0.252173413	0.121678557	0.403813062	-0.072482754	-0.092340172	-0.20756107
Q86WA6	BPHL	Valacyclovir hydrolase	-0.696657606	-0.411195433	-0.668868078	-0.293358943	-0.200912694	-0.336427665	0.005759269	0.116364757	-0.13606155
Q9NX62	BPNT2	Golgi-resident adenosine 3',5'-bisphosphate 3'-phosphatase	-0.20756107	-0.177881725	-0.436353731	0.151858817	0.189033824	-0.098505545	-0.612637459	-0.897006007	-0.696657606
Q12830	BPTF	Nucleosome-remodeling factor subunit BPTF	-0.254977851	-0.496142467	-0.592919225	-0.384583703	-0.377069649	-0.422752464	-0.40354186	-0.249822294	-0.471928835
Q16344	BPTP-3	Protein-tyrosine phosphatase (Fragment)	-0.189351252	-0.316528107	-0.390245038	-0.282789701	-0.179514657	0	0.255802837	0.024319679	-0.194294815
Q6PJG6	BRAT1	BRCA1-associated ATM activator 1	0.163498732	0.021479727	0.248534836	0.074505436	0.073134705	0.117695043	-0.289827252	-0.378944497	-0.40927823
P46736	BRCC3	Lys-63-specific deubiquitinase BRCC36	0.048236186	0.125651102	0.022900402	0.12035194	0.129612738	0.045442971	-0.058893689	0.075874867	-0.117161344
A0A024R4V5	BRD1	Bromodomain containing 1, isoform CRA_a	-0.148800661	-0.254977851	-0.192645078	-0.067938829	-0.623709617	-0.251538767	-0.02180437	0.422233001	-0.120294234
A0A0G2JK44	BRD2	Bromodomain-containing protein 2	0.351628329	0.280956314	0.46571332	0.108357178	-0.220950447	-0.029146346	-0.373327247	-0.268816758	-0.171368418
Q15059	BRD3	Bromodomain-containing protein 3	-0.20756107	-0.103146927	-0.214240226	-0.190997225	-0.295128036	0.128293401	0.478195258	0.292781749	0.672651629
O60885	BRD4	Bromodomain-containing protein 4	-0.192645078	-0.160040413	-0.171368418	-0.251538767	-0.382701517	-0.364013496	-0.253257284	-0.164884385	-0.438307279
Q9NPI1	BRD7	Bromodomain-containing protein 7	-0.10780329	0.020057652	-0.244685096	-0.020340448	-0.15682011	-0.10159814	0.052415894	-0.005782353	0.093560176
Q9H0E9	BRD8	Bromodomain-containing protein 8	0.264236151	0.113700499	0.03562391	0.022900402	-0.046921047	-0.184424571	-0.12973393	-0.10159814	-0.139235797
O95415	BRI3	Brain protein I3	0.039840265	-0.40545145	0.782408565	-0.543719518	-0.991369695	0.46571332	0.526068812	-0.033569533	1.279174108
A0A5F9ZHY7	BRI3BP	BRI3-binding protein	-0.577766999	-0.375197235	-0.54793177	-0.027674958	0.298658316	0.067638717	-0.340075442	0.154453593	-0.052894948
Q8TDN6	BRIX1	Ribosome biogenesis protein BRX1 homolog	-0.229382353	-0.005782353	0.09085343	0.077242999	-0.169744676	0.024319679	0.182692298	0.093560176	0.024319679
Q8WUW1	BRK1	Protein BRICK1	-0.089267338	-0.042456799	-0.275786313	0.077242999	0.133563526	-0.051399153	0.005759269	0.333423734	-0.286304185
G5E9I4	BRMS1	Breast cancer metastasis suppressor 1, isoform CRA_c	-0.112474729	-0.001443417	0.102993993	0.196607044	0.079975377	1.826192536	0.253384236	0.831066511	-0.416962376
Q5VW32	BROX	BRO1 domain-containing protein BROX	-0.550042516	-0.537424112	-0.573466862	-0.275786313	-0.300448367	-0.394031641	0.34596403	0.39176772	0.150559677
A0A024R8Z5	BRP44	Mitochondrial pyruvate carrier	-0.708396442	-0.708396442	-0.486004021	0.270229907	-0.049904906	0.319617934	-0.09696173	-0.061902439	0.056583528
A0A5F9ZH11	BRPF1	Peregrin (Fragment)	-0.378944497	-0.158429363	-0.046921047	0.025737561	0.024319679	-0.06340917	-0.033569533	0.47612242	-0.069451881
Q9NW68	BSDC1	BSD domain-containing protein 1	0.310340121	0.082702589	-0.231074664	0.44148348	0.060739158	0.051024003	-0.347398782	-0.226003675	-0.336427665
P35613	BSG	Basigin	-0.428565884	-0.49410907	-0.365871442	-0.13606155	-0.15521265	0.35614381	-0.332789088	-0.386468347	-0.498178735
A0A386NEX7	BST1	ADP-ribosyl cyclase/cyclic ADP-ribose hydrolase	0.056583528	-0.274040765	0.111031312	-0.808437349	-1.314732593	-0.63039393	0.858378925	0.066261442	1.384049807
P78409	BT3.3	Butyrophilin	-0.415037499	-0.586405918	-0.55851652	1.324234562	1.9202933	1.482332021	-0.897006007	-0.479954976	-0.526992432
A0A0A0MTH9	BTAF1	TATA-binding protein-associated factor 172	0.224040274	0.115033243	-0.027674958	0.132247798	0.219091058	0.044044333	-0.174621396	-0.17625064	-0.220950447
A0A024R7E0	BTBD14B	BTB (POZ) domain containing 14B, isoform CRA_a	-0.048412205	-0.069451881	-0.00433459	-0.033569533	0.108357178	-0.036525876	-0.291592017	-0.040971781	-0.284545873
P43251	BTD	Biotinidase	-0.469929258	-0.483984853	-0.15682011	-0.232768963	-0.048412205	0.021479727	0.381837084	0.425459305	0.640620928
P20290	BTF3	Transcription factor BTF3	0.066261442	0.021479727	-0.086201035	0.291603558	0.305678743	0.180147861	-0.246395464	-0.158429363	-0.087733372
Q96K17	BTF3L4	Transcription factor BTF3 homolog 4	-0.093879047	-0.195946441	-0.189351252	-0.075520008	-0.152003093	-0.147202107	0.295135249	0.319617934	0.379620962
Q06187	BTK	Tyrosine-protein kinase BTK	0.060739158	0.250961574	-0.06340917	-0.074000581	-0.036525876	-0.369594529	-0.50021788	-0.314732593	-0.696657606
Q7KYR7	BTN2A1	Butyrophilin subfamily 2 member A1	0.182692298	0.049630768	0.350497247	-0.033569533	-0.103146927	-0.10159814	-0.321928095	-0.373327247	-0.248107862
O00481	BTN3A1	Butyrophilin subfamily 3 member A1	0.76213617	0.755314904	1.599793852	0.528071165	-0.158429363	1.679423798	0.057970069	-0.030619235	0.650764559
A0A024QZZ1	BTN3A2	Butyrophilin, subfamily 3, member A2, isoform CRA_a	0.839153387	0.90842865	0.948600847	0.204140717	0.138814469	0.149259365	-0.234465254	-0.30222618	-0.061902439
O43684	BUB3	Mitotic checkpoint protein BUB3	0.089498151	0.066261442	0.055195654	-0.005782353	-0.005782353	-0.115597447	-0.057391664	-0.02180437	0.052415894
O43709	BUD23	Probable 18S rRNA (guanine-N(7))-methyltransferase	0.024319679	-0.13289427	-0.174621396	-0.373327247	-0.454031631	-0.520769439	0.22650853	-0.329159664	-0.57132159
P41223	BUD31	Protein BUD31 homolog	0.052415894	0.129612738	-0.06340917	-0.086201035	0.149259365	-0.251538767	0.062121712	0.129612738	-0.200912694
Q496Y1	C10orf118	C10orf118 protein (Fragment)	-0.104697379	-0.072482754	-0.407363571	0.137503524	-0.567040593	-1.158429363	-0.3382504	-0.522840789	-0.634867407
A0A024QZN7	C10orf70	Chromosome 10 open reading frame 70, isoform CRA_b	0.004321606	-0.13289427	-0.095419565	0.012926174	-0.115597447	-0.035046947	0.105678078	0.022900402	0.085424656
L0R588	C11orf48	Alternative protein C11orf48	0.574343754	0.647084213	0.508935662	-0.080087911	0.308011315	-0.260151897	-0.4639471	-0.320125852	-0.991369695
A0A024R396	C11orf54	Chromosome 11 open reading frame 54, isoform CRA_a	0.227741076	0.121678557	0.39176772	0.008630305	-0.005782353	0.267835392	0.25821739	0.504874589	0.640620928
Q9H3H3	C11orf68	UPF0696 protein C11orf68	-0.005782353	0	-0.125006361	-0.061902439	-0.13606155	-0.20756107	0.041242982	0.093560176	0.015782997
Q9NQ89	C12orf4	Protein C12orf4	-0.325539348	-0.277533976	-0.401634795	-0.125006361	-0.147202107	-0.074000581	-0.104697379	-0.084670324	-0.10780329
F5H7W8	C12orf43	Protein CUSTOS	1.279174108	1.277389699	0.983312871	1.534061602	1.01720929	1.076559095	0.694211608	0.361768359	0.304511042
Q99622	C12orf57	Protein C10	0.276198865	0.231432408	0.387362541	-0.662003536	-0.526992432	-0.010134377	0.567545448	0.989139007	0.713695815
A0A024RDT6	C13orf1	SPRY domain-containing protein 7	-0.128156351	0.09085343	-0.220950447	0.368489001	0.544979883	0.240008965	-0.200912694	-0.320125852	-0.074000581
Q4LE40	C14orf159	C14orf159 variant protein (Fragment)	-1.506352666	0.385154897	-1.411195433	-1.74178261	0.49057013	-1.434402824	-1.12973393	0.839153387	-1.023269779
Q549M8	C14orf166	RNA transcription, translation and transport factor protein	0.105678078	0.191562651	0.03562391	-0.002888279	0.071762669	-0.152003093	-0.046921047	0.049630768	-0.251538767
A0A024R9K7	C15orf24	ER membrane protein complex subunit 7	-0.212567535	-0.15682011	-0.261880711	-0.187707155	-0.066427362	-0.005782353	-0.222632891	-0.15521265	-0.236163541
A0A0A6YYH1	C15orf38-AP3S2	Arpin	0.121678557	0.309176187	0.081339627	0.064882852	0.031395196	0.005759269	-0.284545873	-0.202571918	-0.17625064
Q8WUR7	C15orf40	UPF0235 protein C15orf40	-0.312939312	-0.488026018	-0.365871442	-0.192645078	-0.382701517	-0.069451881	-0.16326792	0.042644337	-0.473931188
Q6UWD8	C16orf54	Transmembrane protein C16orf54	-0.813499442	-0.392137097	-0.612637459	-1.231074664	-1.070966521	-0.816037165	0.041242982	0.653518671	0.113700499
A0A024QZE6	C16orf58	Chromosome 16 open reading frame 58, isoform CRA_a	-0.19759996	-0.220950447	-0.083141235	0.177598929	0.27857955	0.105678078	0.134878054	0.123003954	0.119024103
J9JIC5	C17orf75	Protein Njmu-R1	-0.013043037	0.020057652	0.005759269	-0.005782353	-0.253257284	-0.024736678	-0.179514657	-0.386468347	-0.343732465
Q96B23	C18orf25	Uncharacterized protein C18orf25	0.146655222	0.115033243	0.010063683	0.142740172	0.055195654	-0.098505545	-0.50021788	-0.161653263	-0.457989644
Q8TCD1	C18orf32	UPF0729 protein C18orf32	0.189033824	0.305678743	0.378511623	0.318461465	0.247319935	0.390667686	-0.244685096	-0.40354186	-0.254977851
Q9UFG5	C19orf25	UPF0449 protein C19orf25	0.024319679	-0.160040413	-0.110915901	0.386259141	0.116364757	0.211635253	-0.298672743	-0.215914857	-0.422752464
Q9UNZ5	C19orf53	Leydig cell tumor 10 kDa protein homolog	0.555816155	0.648925559	0.523060062	0.695993813	0.740711733	0.081339627	-0.205896101	-0.061902439	-0.078563669
A0A024R5P6	C1orf121	Chromosome 1 open reading frame 121, isoform CRA_b	-0.01887801	0.189033824	-1.148800661	0.149259365	-0.367731785	-0.382701517	-0.673462652	-0.148800661	-1.49410907
Q8IYL3	C1orf174	UPF0688 protein C1orf174	0.092207438	0.390667686	0.535057595	0.692427198	0.867896464	0.429749851	-0.713118852	-0.394031641	-0.033569533
Q9BV19	C1orf50	Uncharacterized protein C1orf50	0.059355278	0.069014678	-0.394031641	0.545968369	0.407080775	0.412510571	0.121678557	0.081339627	-0.246395464
Q8N6N3	C1orf52	UPF0690 protein C1orf52	0.512985335	0.311503115	0.392866916	0.767231037	0.561692721	0.553851968	-0.083141235	-0.115597447	-0.347398782
A0A024R5U9	C1orf71	Chromosome 1 open reading frame 71, isoform CRA_d	-0.075520008	-0.095419565	-0.160040413	0.105678078	-0.182786076	-0.340075442	-0.181149439	-0.02180437	-0.171368418
A0A024R929	C1orf9	Chromosome 1 open reading frame 9, isoform CRA_d	0.149259365	0.051024003	0.23511432	-0.399730246	-0.734563104	-0.60164963	0.409255147	0.632268215	0.327687364
Q07021	C1QBP	Complement component 1 Q subcomponent-binding protein, mitochondrial	-0.224317298	-0.270555993	-0.098505545	0.230203013	0.004321606	0.295135249	-0.057391664	-0.027674958	-0.205896101
Q9GZN8	C20orf27	UPF0687 protein C20orf27	-0.256700472	-0.209227962	-0.57132159	-0.510457064	-0.512513651	-1.064917477	-0.011587974	0.331131922	-0.60823228
O14523	C2CD2L	Phospholipid transfer protein C2CD2L	0.54399072	0.416839742	0.267835392	0.318461465	0.248534836	-0.284545873	-0.426625474	-0.268816758	-0.732164608
Q86YS7	C2CD5	C2 domain-containing protein 5	-0.40545145	-0.311148256	-0.395928676	-0.610433188	-0.758769964	-0.793356776	-0.139235797	-0.001443417	-0.169744676
Q9BVC5	C2orf49	Ashwin	-0.224317298	-0.152003093	0.09085343	-0.286304185	-0.110915901	-0.150400989	0.301002256	0.480265122	0.32308179
P01024	C3	Complement C3	-0.272297327	-0.074000581	-0.179514657	-0.805912948	-1.10159814	-0.977099598	0.067638717	-0.195946441	0.096261853
Q16581	C3AR1	C3a anaphylatoxin chemotactic receptor	-0.541617996	-0.001443417	-0.110915901	-0.727379545	-1.174621396	-1.064917477	0.779049553	0.891419187	0.925239905
Q8N1A6	C4orf33	UPF0462 protein C4orf33	-0.265344567	0.069014678	-0.471928835	-0.215914857	-0.066427362	-0.488026018	-0.202571918	0.285698126	-0.089267338
P21730	C5AR1	C5a anaphylatoxin chemotactic receptor 1	-0.222632891	-0.60164963	-0.205896101	-0.655171503	-1.10780329	-1.083141235	-0.011587974	-0.090802937	0.272620455
B7ZLB5	C5orf44	Trafficking protein particle complex subunit 13 (Fragment)	-0.311148256	0.380729449	-0.110915901	0.467801156	0.204140717	0.371837617	0.389566812	0.197865391	-0.282789701
A6NDU8	C5orf51	UPF0600 protein C5orf51	0.150559677	0.298658316	0.101650076	0.049630768	0.136191386	-0.202571918	0.291603558	0.388465097	-0.01887801
A0A024RCY9	C6orf130	Chromosome 6 open reading frame 130, isoform CRA_b	0.24610401	0.421155961	0.039840265	-0.086201035	0.01720929	-0.075520008	-0.187707155	0.113700499	-0.224317298
I6L976	C6orf57	Succinate dehydrogenase assembly factor 4, mitochondrial	-0.298672743	-0.148800661	-0.336427665	0.587845009	0.650764559	0.343692069	-0.508403406	-0.304006187	-0.891642822
A0A024RCY7	C6orf64	Chromosome 6 open reading frame 64, isoform CRA_a	0.320773477	0.781569545	0.27857955	0.491596594	0.468843943	0.35614381	-0.795859283	-0.54793177	-0.121863233
A0A090N7V5	C7orf24	Gamma-glutamylcyclotransferase	0.18142064	0.448900951	0.217851097	0.581110175	0.577247536	0.410341105	-0.305788392	0.018634174	-0.304006187
B4DQM3	C7orf25	Chromosome 7 open reading frame 25, isoform CRA_b	-0.169744676	-0.147202107	-0.265344567	-0.00433459	0.063502942	0.10433666	-0.498178735	-0.089267338	-0.114035243
Q9BRJ6	C7orf50	Uncharacterized protein C7orf50	-0.01887801	-0.010134377	-0.011587974	0.489542936	0.626672753	0.564622052	-0.316528107	-0.219269964	-0.15682011
A0A3B3IT54	C8orf33	UPF0488 protein C8orf33	0.147957881	0.010063683	-0.49410907	0.051024003	0.309176187	-0.106249498	-0.274040765	-0.067938829	-0.575615328
Q6P1X6	C8orf82	UPF0598 protein C8orf82	-0.535331733	-0.325539348	-0.282789701	-0.254977851	-0.204233052	-0.035046947	-0.246395464	-0.093879047	0.027154052
D3DRP5	C9orf19	Chromosome 9 open reading frame 19, isoform CRA_a (Fragment)	0.160920188	0.23878686	-0.064917477	0.427606173	0.448900951	-0.011587974	-0.870387262	-0.935117148	-1.077041036
A0A024R8E4	C9orf32	Chromosome 9 open reading frame 32, isoform CRA_a	0.101650076	0.222804561	0.243669081	0.396159489	0.482332021	0.630405471	-0.17299399	-0.042456799	0.015782997
Q5T6V5	C9orf64	Queuosine salvage protein	0.192825404	0.206643224	0.265436896	-0.242976753	-0.325539348	-0.10780329	-0.15682011	-0.075520008	0.004321606
A0A2R8Y5K2	C9orf72	Guanine nucleotide exchange C9orf72	0.129612738	0.137503524	0.097610797	-0.648371671	-0.646112164	-0.388355457	-0.100051014	0.081339627	-0.232768963
Q9NZ63	C9orf78	Telomere length and silencing protein 1 homolog	0.644317778	0.606915942	0.687060688	0.618238656	0.421155961	0.6617496	-0.051399153	-0.054392297	0.237563718
A0A024R248	C9orf89	Chromosome 9 open reading frame 89, isoform CRA_b	-0.49410907	-0.36215794	-0.50021788	-0.323732592	-0.483984853	-0.139235797	-0.03948829	-0.288064643	-0.378944497
Q8N1Q1	CA13	Carbonic anhydrase 13	0.525066592	0.348232419	0.236339539	0.196607044	-0.195946441	-0.386468347	0.548929769	0.444667067	0.069014678
Q9H8G2	CAAP1	Caspase activity and apoptosis inhibitor 1	-0.06039728	-0.20756107	-0.256700472	-0.179514657	-0.212567535	-0.263611599	-0.274040765	-0.055891201	-0.289827252
Q9Y376	CAB39	Calcium-binding protein 39	-0.465938398	-0.448114897	-0.153606979	-0.623709617	-0.573466862	-0.428565884	0.044044333	0.140124224	0.112366523
Q8WUQ7	CACTIN	Cactin	-0.046921047	0.313826296	0.27857955	-0.045431429	0.078609835	0.015782997	-0.329159664	-0.454031631	-0.20756107
Q86Y37	CACUL1	CDK2-associated and cullin domain-containing protein 1	0.140124224	0.075874867	0.277389699	0.094911647	0.055195654	0.508935662	-0.061902439	-0.199255376	0.243669081
Q9HB71	CACYBP	Calcyclin-binding protein	0.151858817	0.185232254	0.3068455	0.254594043	0.290424404	0.351628329	-0.378944497	-0.394031641	-0.360304767
P27708	CAD	CAD protein	-0.036525876	0.079975377	-0.055891201	0.328836464	0.393965276	0.237563718	-0.134477041	-0.077041036	-0.115597447
Q9P1Z2	CALCOCO1	Calcium-binding and coiled-coil domain-containing protein 1	0.155749233	0.155749233	-0.005782353	0.494671612	0.458382004	0.390667686	-0.332789088	-0.181149439	-0.394031641
Q13137	CALCOCO2	Calcium-binding and coiled-coil domain-containing protein 2	0.253384236	0.204140717	0.337996464	0.101650076	0.042644337	0.088141597	0.201633861	0.282143229	0.158337027
Q05682	CALD1	Caldesmon	0.435095152	0.028569152	0.378511623	0.304511042	-0.248107862	0.59645814	0.446785562	0.060739158	0.453122447
Q5R3K3	CALHM6	Calcium homeostasis modulator protein 6	3.448372395	3.591799078	3.909965067	0.244887059	-0.281035664	0.067638717	0.576280258	0.252173413	0.605968359
E7EMB3	CALM2	Calmodulin	-0.121863233	-0.311148256	-0.106249498	0.124328135	0.140124224	0.002882509	-0.106249498	0.049630768	-0.320125852
P27482	CALML3	Calmodulin-like protein 3	0.021479727	-0.375197235	-0.121863233	-0.087733372	0.109694865	0.151858817	-0.323732592	-0.291592017	-0.274040765
Q9NZT1	CALML5	Calmodulin-like protein 5	0.624802765	-0.236163541	0.352758525	-0.763660461	-0.744197163	-0.311148256	0.237563718	-0.184424571	0.535057595
K7EJB9	CALR	Calreticulin (Fragment)	-0.689659879	-0.49410907	-1.227692025	-0.199255376	0.108357178	-1	-1.244685096	-0.795859283	-1.54793177
O43852	CALU	Calumenin	-0.584241333	-0.849440323	-0.53951953	0.390667686	0.210388864	0.483364361	-0.365871442	-0.020340448	-0.080087911
B0YIY3	CAMK1	Calcium/calmodulin-dependent protein kinase I, isoform CRA_a	-0.680382066	-0.682695932	-0.267079618	0.220329955	0.222804561	0.483364361	-0.562772261	-0.341902795	-0.610433188
Q8IU85	CAMK1D	Calcium/calmodulin-dependent protein kinase type 1D	0.064882852	0.360645202	0.117695043	0.628540319	0.533064922	0.698663	0.029982866	0.265436896	-0.040971781
E9PBG7	CAMK2D	Calcium/calmodulin-dependent protein kinase	0.079975377	0.060739158	0.049630768	0.473007568	0.644317778	0.504874589	0.432959407	0.249748715	0.485426827
Q13555	CAMK2G	Calcium/calmodulin-dependent protein kinase type II subunit gamma	-0.430508908	-0.422752464	-0.248107862	-0.461958547	-0.60164963	-0.54793177	0.044044333	0.086783766	-0.140825544
J3KPJ3	CAMKK1	Calcium/calmodulin-dependent protein kinase kinase 1	0.210388864	0.031395196	0.158337027	0.180147861	-0.134477041	0.36960607	0.264236151	0.376290383	0.14404637
A0A024RBQ0	CAMKK2	Calcium/calmodulin-dependent protein kinase kinase 2, beta, isoform CRA_f	0.066261442	0.105678078	-0.226003675	-0.144010303	-0.181149439	-0.352915787	0.031395196	0.164786278	-0.422752464
P49069	CAMLG	Calcium signal-modulating cyclophilin ligand	-0.380821784	-0.397828209	-0.390245038	-0.504304837	-0.492078535	-0.438307279	0.189033824	0.265436896	0.027154052
Q5T5Y3	CAMSAP1	Calmodulin-regulated spectrin-associated protein 1	-0.02180437	-0.066427362	-0.15682011	0.418999465	0.333423734	0.128293401	-0.270555993	-0.275786313	-0.45600928
A0A024R8U8	CANT1	Calcium activated nucleotidase 1, isoform CRA_b	0.413594082	-0.293358943	0.947105052	-0.323732592	-0.483984853	0.577247536	0.732920382	-0.077041036	1.518535139
P27824	CANX	Calnexin	-0.272297327	-0.144010303	-0.286304185	-0.440263476	-0.30222618	-0.394031641	0.133563526	0.096261853	0.027154052
P07384	CAPN1	Calpain-1 catalytic subunit	0.171206827	0.053806444	0.162210036	-0.258425153	-0.327348371	-0.442222329	0.23388806	0.171206827	0.3068455
Q9HC96	CAPN10	Calpain-10	-0.01449957	-0.187707155	-0.049904906	-0.77349147	-0.76121314	-0.678071905	0.277389699	0.496717988	-0.19759996
O75808	CAPN15	Calpain-15	-0.164884385	-0.19759996	-0.220950447	0.76213617	0.587845009	0.669026766	0.142740172	0.390667686	0.567545448
A0A0C4DGQ5	CAPNS1	Calcium-activated neutral proteinase small subunit	0.117695043	-0.153606979	-0.15521265	-0.114035243	-0.075520008	-0.267079618	0.059355278	0.272620455	-0.332789088
Q14444	CAPRIN1	Caprin-1	0.178873958	0.089498151	0.113700499	0.22897257	0.175045486	0.149259365	-0.420819852	-0.467932448	-0.648371671
P52907	CAPZA1	F-actin-capping protein subunit alpha-1	-0.131313235	-0.106249498	-0.15521265	-0.15682011	-0.002888279	-0.174621396	-0.109358756	0.115033243	-0.190997225
P47755	CAPZA2	F-actin-capping protein subunit alpha-2	-0.281035664	-0.210896782	-0.318325858	-0.426625474	-0.354759487	-0.49410907	0.200378798	0.22650853	0.105678078
Q5EG05	CARD16	Caspase recruitment domain-containing protein 16	0.628540319	0.566571641	0.390667686	-0.448114897	0.092207438	-1.098505545	-0.321928095	0.055195654	-0.054392297
Q9BX69	CARD6	Caspase recruitment domain-containing protein 6	0.199122642	0.24610401	0.112366523	0.255802837	0.23878686	-0.13289427	0.722466024	0.358396262	0.743299528
I6L9C6	CARD8	CARD8 protein	-0.058893689	0.113700499	0.124328135	0.012926174	0.199122642	0.264236151	-0.109358756	0.491596594	-0.150400989
A0A024R8F1	CARD9	Caspase recruitment domain family, member 9, isoform CRA_b	0.15704371	-0.307572802	0.018634174	1.393965276	0.867896464	1.076559095	-0.153606979	-0.722610301	-0.418889825
Q9Y2V2	CARHSP1	Calcium-regulated heat-stable protein 1	-0.043943348	-0.18606493	0.210388864	0.108357178	0.007195501	0.24610401	0.177598929	0.224040274	0.376290383
Q86X55	CARM1	Histone-arginine methyltransferase CARM1	0.248534836	0.459431619	0.001441974	0.012926174	0.09895848	-0.354759487	-0.202571918	0.214124805	-0.166502663
Q5VZK9	CARMIL1	F-actin-uncapping protein LRRC16A	-0.739372092	-0.924125133	-2.177881725	-3.717856771	-5.10780329	-5.321928095	-1.265344567	0.209141398	-2.785875195
P49589	CARS1	Cysteine--tRNA ligase, cytoplasmic	-0.147202107	0.449957484	-0.204233052	0.164786278	0.275007047	-0.057391664	-0.522840789	0.024319679	-0.592919225
Q9HA77	CARS2	Probable cysteine--tRNA ligase, mitochondrial	-0.422752464	0.328836464	-0.121863233	-0.158429363	0.436161839	0.264236151	-0.668868078	-0.15521265	-0.231074664
A0A024R1X0	CASC3	Protein CASC3	0.069014678	0.194087052	0.063502942	0.424384672	0.250961574	-0.046921047	-0.043943348	0.057970069	-0.330973234
A0A2R8YEK3	CASK	Peripheral plasma membrane protein CASK	-0.416962376	-0.093879047	0.141432791	0.048236186	-0.164884385	0.005759269	0.039840265	-0.007231569	-0.029146346
A0A0S2Z3Z5	CASP10	Caspase 10 apoptosis-related cysteine peptidase isoform 1 (Fragment)	0.582074221	0.540027269	0.602171791	-0.134477041	-0.323732592	-0.045431429	-0.06039728	0.12035194	-0.226003675
P42574	CASP3	Caspase-3	0.260627908	0.155749233	-0.341902795	0.387362541	0.711054322	0.049630768	0.418999465	0.614474283	-0.166502663
P49662	CASP4	Caspase-4	0.573374526	0.751892138	0.693319679	-0.564904848	-0.57132159	-0.680382066	-0.36215794	-0.365871442	-0.492078535
P55212	CASP6	Caspase-6	-0.187707155	-0.284545873	-0.394031641	0.093560176	-0.02180437	-0.139235797	0.160920188	0.166072676	-0.095419565
A0A0A0MRL7	CASP7	Caspase-7	1.194717463	0.999278472	1.429749851	0.582074221	0.82130204	0.858378925	0.316145742	0.051024003	0.600269754
Q14790	CASP8	Caspase-8	0.381837084	0.412510571	0.440420721	0.160920188	0.164786278	0.237563718	0.046840254	0.074505436	0.057970069
A0A6Q8PH20	CAST	Calpastatin	0.204140717	0.341416524	0.485426827	0.160920188	0.295135249	0.007195501	-0.305788392	0.067638717	-0.192645078
P22681	CBL	E3 ubiquitin-protein ligase CBL	-0.103146927	-0.084670324	0.079975377	0.437227739	0.331131922	0.401630467	0.01720929	-0.072482754	0.025737561
P16152	CBR1	Carbonyl reductase [NADPH] 1	0.371837617	0.610700062	0.496717988	0.254594043	0.169925001	0.267835392	0.012926174	0.215367972	-0.043943348
O75828	CBR3	Carbonyl reductase [NADPH] 3	0.280956314	0.565597176	0.029982866	1.024319679	1.775261292	0.8623522	0.584000383	0.611644543	0.289244285
Q8N4T8	CBR4	Carbonyl reductase family member 4	-0.284545873	0.41467678	-0.072482754	0.573374526	0.077242999	0.879705766	0.341416524	0.461528559	0.350497247
P0DN79	CBSL	Cystathionine beta-synthase-like protein	-0.200912694	-0.106249498	-0.226003675	-0.1376478	0.430820497	0.142740172	-0.490050854	-0.320125852	-0.873027144
Q8IUF1	CBWD2	COBW domain-containing protein 2	0.217851097	0.078609835	0.008630305	0.407080775	-0.070966521	0.024319679	-0.024736678	-0.09696173	-0.17625064
P83916	CBX1	Chromobox protein homolog 1	-0.164884385	-0.300448367	0.15704371	-0.174621396	-0.343732465	-0.109358756	0.3950628	0.33571191	0.180147861
A4D177	CBX3	Chromobox homolog 3 (HP1 gamma homolog, Drosophila)	0.100304906	-0.038006323	0.146655222	0.059355278	-0.115597447	0.005759269	-0.452056689	-0.164884385	-0.504304837
P45973	CBX5	Chromobox protein homolog 5	-0.128156351	-0.334607229	-0.100051014	0.646162657	0.347098671	0.623866862	-0.164884385	-0.139235797	-0.415037499
Q6P1N0	CC2D1A	Coiled-coil and C2 domain-containing protein 1A	0.037030731	-0.061902439	-0.033569533	-0.057391664	-0.055891201	-0.074000581	-0.013043037	0.048236186	-0.074000581
H7C1U3	CC2D1B	Coiled-coil and C2 domain-containing protein 1B (Fragment)	0.158337027	0.276198865	-0.00433459	0.011495639	0.175045486	-0.234465254	0.180147861	0.202887833	-0.069451881
Q8IX12	CCAR1	Cell division cycle and apoptosis regulator protein 1	0.32998465	0.358396262	0.275007047	0.34596403	0.349365278	0.211635253	0.067638717	0.166072676	0
F8WCZ3	CCDC115	Coiled-coil domain-containing protein 115	-0.066427362	0.134878054	-0.147202107	-0.541617996	-0.058893689	-0.169744676	-0.10780329	-0.123433941	-0.432454552
J3KR35	CCDC12	Coiled-coil domain containing 12, isoform CRA_a	0.455228571	0.291603558	0.570462931	0.444667067	0.216610069	0.349365278	0.232660757	0.124328135	0.3021728
Q9H6E4	CCDC134	Coiled-coil domain-containing protein 134	0.364012054	-0.01887801	-0.035046947	-0.384583703	-0.625934282	-0.592919225	-0.117161344	-0.438307279	-0.291592017
Q9P0B6	CCDC167	Coiled-coil domain-containing protein 167	-0.064917477	-0.120294234	0.615416297	-0.496142467	-0.736965594	0.204140717	0.084064265	-0.428565884	0.729444007
A0A024QZ03	CCDC22	Coiled-coil domain-containing protein 22	-0.367731785	-0.168122759	-0.330973234	-0.307572802	-0.304006187	-0.220950447	-0.030619235	0.178873958	-0.15682011
Q86WR0	CCDC25	Coiled-coil domain-containing protein 25	-0.139235797	0.124328135	-0.084670324	-0.214240226	-0.249822294	-0.258425153	0.005759269	0.070389328	0.060739158
Q8IWP9	CCDC28A	Coiled-coil domain-containing protein 28A	-0.298672743	-0.270555993	-0.112474729	-0.114035243	-0.281035664	-0.03948829	-0.109358756	0.22650853	-0.434402824
Q9BV29	CCDC32	Coiled-coil domain-containing protein 32	0.078609835	0.052415894	-0.158429363	-0.251538767	-0.254977851	0.005759269	0.459431619	-0.209227962	0.248534836
Q96MW1	CCDC43	Coiled-coil domain-containing protein 43	-0.017417053	-0.02620507	0.021479727	0.085424656	-0.125006361	-0.074000581	0.129612738	0.260627908	-0.092340172
Q96A33	CCDC47	Coiled-coil domain-containing protein 47	-0.215914857	-0.214240226	-0.194294815	-0.234465254	-0.190997225	-0.089267338	-0.011587974	-0.204233052	-0.153606979
Q8IVM0	CCDC50	Coiled-coil domain-containing protein 50	0.421155961	0.46571332	0.597411988	-0.036525876	0.357270476	0.133563526	-0.098505545	0.021479727	-0.239566125
Q96ER9	CCDC51	Mitochondrial potassium channel	-0.072482754	-0.098505545	0.004321606	0.124328135	-0.077041036	0.325386415	-0.081613766	-0.234465254	-0.448114897
Q4VC31	CCDC58	Coiled-coil domain-containing protein 58	-0.187707155	-0.231074664	-0.392137097	0.205392513	0.116364757	0.063502942	-0.309359421	-0.226003675	-0.086201035
A0A024QZJ7	CCDC6	Coiled-coil domain containing 6, isoform CRA_a	0.031395196	-0.087733372	0.010063683	0.3068455	0.299830762	0.253384236	0.049630768	0.207892852	-0.160040413
Q9Y6R9	CCDC61	Centrosomal protein CCDC61	-0.36215794	-0.182786076	-0.153606979	0.160920188	-0.058893689	-0.510457064	-0.327348371	-0.526992432	-0.120294234
Q9H6F5	CCDC86	Coiled-coil domain-containing protein 86	-0.321928095	-0.109358756	-0.541617996	-0.182786076	-0.267079618	-0.805912948	-0.550042516	-0.54793177	-1.300448367
Q3V6T2	CCDC88A	Girdin	-0.637109357	-0.533242384	-0.673462652	-0.16326792	0.069014678	-0.150400989	-0.603840511	-0.481968507	-0.77102743
B2RTU8	CCDC88B	Coiled-coil domain containing 88B	0.826192536	0.749319725	0.699551633	0.060739158	-0.06340917	0.141432791	-0.074000581	-0.125006361	-0.277533976
Q9P219	CCDC88C	Protein Daple	0.998556583	0.597411988	0.439357178	-0.392137097	-0.57132159	-0.330973234	0.221567789	0.378511623	0.713695815
A0A2R8Y4Z8	CCDC9	Coiled-coil domain-containing protein 9	0.304511042	0.34596403	0.168642036	0.119024103	-0.001443417	-0.077041036	-0.316528107	0.062121712	-0.496142467
Q53HC0	CCDC92	Coiled-coil domain-containing protein 92	-0.467932448	-0.965784285	-0.590744853	-0.126580497	-0.621488377	-0.09696173	-1.117161344	-1.595096878	-1.098505545
Q567U6	CCDC93	Coiled-coil domain-containing protein 93	-0.23786383	-0.077041036	-0.210896782	-0.291592017	-0.277533976	-0.327348371	-0.02180437	0.171206827	-0.080087911
P16619	CCL3L1	C-C motif chemokine 3-like 1	0.027154052	-4.53951953	-1.899695094	-2.836501268	-3.53951953	-3.53951953	-5.265344567	-6.506352666	-4.878321443
Q9BSQ5	CCM2	Cerebral cavernous malformations 2 protein	-0.420819852	-0.234465254	-0.174621396	-0.126580497	-0.036525876	-0.15521265	-0.074000581	0.024319679	-0.220950447
O95273	CCNDBP1	Cyclin-D1-binding protein 1	0.297484916	0.111031312	0.105678078	0.358396262	0.396159489	-1.174621396	-0.373327247	0.512985335	-1.110915901
A0A2R8YEM2	CCNH	Cyclin-H	-0.227692025	-0.01449957	-0.242976753	-0.320125852	-0.320125852	-0.260151897	-0.239566125	-0.231074664	-0.267079618
O75909	CCNK	Cyclin-K	0.029982866	-0.038006323	0.10433666	0.031395196	-0.1376478	-0.087733372	0.027154052	-0.00433459	-0.120294234
Q8N7R7	CCNYL1	Cyclin-Y-like protein 1	3.130436712	3.241230036	3.14404637	-0.075520008	0.005759269	-0.075520008	-0.816037165	-0.588573754	-0.657445255
A0A024R5S7	CCPG1	Cell cycle progression 1, isoform CRA_a	0.353887836	0.196607044	0.215367972	0.089498151	-0.150400989	-0.035046947	-0.145605322	-0.254977851	-0.336427665
Q5U003	CCR1	Chemokine (C-C motif) receptor 1	-0.270555993	0.169925001	-0.236163541	-1.49410907	-1.086201035	-1.685013515	-0.875671865	-0.603840511	-0.913216234
A0A089G3J8	CCR5	C-C chemokine receptor type 5	-0.524915117	-0.227692025	-0.169744676	-0.367731785	-0.50021788	-0.486004021	0.141432791	-0.486004021	-0.10780329
O00421	CCRL2	C-C chemokine receptor-like 2	0.732920382	0.711054322	0.86155842	-0.314732593	-0.220950447	-0.049904906	-0.300448367	-0.516635639	-0.420819852
O14618	CCS	Copper chaperone for superoxide dismutase	0.211635253	0.138814469	0.146655222	-0.084670324	0.060739158	0.014355293	0.105678078	0.202887833	0.186500558
E9PM09	CCT3	T-complex protein 1 subunit gamma (Fragment)	0.03562391	1.054501216	-0.703689439	0.273814245	0.555816155	-0.312939312	-0.432454552	-0.117161344	-0.349235441
P50991	CCT4	T-complex protein 1 subunit delta	0.007195501	0.015782997	-0.13606155	0.007195501	0.03562391	-0.209227962	0.011495639	0.089498151	0.064882852
A0A024RDL1	CCT6A	Chaperonin containing TCP1, subunit 6A (Zeta 1), isoform CRA_a	-0.058893689	0.092207438	-0.17625064	0.038436182	0.113700499	-0.17299399	-0.011587974	0.176322773	-0.024736678
P50990	CCT8	T-complex protein 1 subunit theta	-0.061902439	0.027154052	-0.013043037	0.029982866	0.075874867	0.062121712	0.074505436	0.15704371	0.093560176
P86790	CCZ1B	Vacuolar fusion protein CCZ1 homolog B	-0.02180437	0.066261442	-0.30222618	-0.128156351	-0.080087911	-0.274040765	-0.069451881	-0.042456799	-0.19759996
Q93033	CD101	Immunoglobulin superfamily member 2	-1.960159735	-2.531156057	-2.53951953	-1.061902439	-1.915935735	-1.59946207	-1.318325858	-1.461958547	-1.510457064
Q6YHK3	CD109	CD109 antigen	-0.375197235	-0.309359421	-0.064917477	0.508935662	0.532067552	0.567545448	-0.320125852	-0.307572802	-0.017417053
A0A024RCB3	CD151	Tetraspanin	-0.550042516	-0.277533976	-0.386468347	-0.354759487	0.079975377	-0.200912694	-0.865121946	-0.687334826	-0.886299501
Q86VB7	CD163	Scavenger receptor cysteine-rich type 1 protein M130	-1.59946207	-1.680382066	-1.603840511	-1.915935735	-1.888968688	-1.675765438	1.994579724	1.865522959	2.243059706
Q99467	CD180	CD180 antigen	-0.666576266	-1.307572802	-0.790858602	0.23878686	-0.459972731	-0.048412205	1.428142391	0.9053509	1.21971064
P29016	CD1B	T-cell surface glycoprotein CD1b	0.15704371	-0.444183845	0.409255147	1.309758271	1.439357178	1.415758667	-0.603840511	-0.282789701	-0.054392297
Q9NNX6	CD209	CD209 antigen	0.520045024	0.597411988	0.911499849	2.522055749	2.931872127	2.753390598	-0.524915117	-0.610433188	-0.839079812
Q9NZQ7	CD274	Programmed cell death 1 ligand 1	2.791605725	2.544732656	2.532566323	0.411426246	0.722466024	0.326537348	-0.710755715	-0.943416472	-1.052894948
Q5ZPR3	CD276	CD276 antigen	-0.514573173	-0.579921884	-0.067938829	0.477159211	0.732920382	0.855192408	-0.512513651	-0.49410907	-0.084670324
Q9Y5K6	CD2AP	CD2-associated protein	0.310340121	0.350497247	0.191562651	-0.30222618	-0.416962376	-0.390245038	0.186500558	0.416839742	-0.001443417
A0A024QZC1	CD2BP2	CD2 antigen (Cytoplasmic tail) binding protein 2, isoform CRA_a	0.078609835	0.028569152	0.458382004	0.059355278	-0.024736678	0.084064265	-0.150400989	-0.241270432	-0.023269779
Q9UGN4	CD300A	CMRF35-like molecule 8	0.025737561	0.600269754	0.567545448	-1.055891201	-0.839079812	-0.836501268	-0.078563669	0.261831659	-0.147202107
Q8IX05	CD302	CD302 antigen	-0.918660373	-0.951763814	-1.13606155	-0.164884385	-0.541617996	-0.305788392	0.486456956	0.412510571	-0.005782353
Q546G0	CD33	CD33 antigen (Gp67)	-0.394031641	0.384049807	0.018634174	-0.260151897	-0.030619235	0.059355278	-0.689659879	-0.254977851	-0.894321922
A4D1B1	CD36	Glycoprotein IIIb	-0.502259911	-1.161653263	-0.318325858	-0.516635639	-0.77102743	-0.300448367	-0.614845103	-0.756330919	-0.554273297
P11049	CD37	Leukocyte antigen CD37	-0.251538767	-0.246395464	-0.473931188	-0.426625474	-0.490050854	-0.139235797	-0.467932448	-0.514573173	-0.520769439
P28907	CD38	ADP-ribosyl cyclase/cyclic ADP-ribose hydrolase 1	2.531568609	2.612588407	1.970117398	-0.367731785	-0.492078535	-0.272297327	1.145351386	0.648925559	0.480265122
A0A4Y5UGE4	CD4	T-cell surface antigen T4/Leu-3	-1.177881725	-0.883635243	-1.070966521	-0.724992953	-0.74178261	-1.49410907	-0.284545873	-0.318325858	-0.320125852
P25942	CD40	Tumor necrosis factor receptor superfamily member 5	1.410341105	1.546956178	1.491083454	0.244887059	0.290424404	0.32998465	-1.717856771	-1.60823228	-0.836501268
P16070	CD44	CD44 antigen	0.078609835	-0.087733372	0.021479727	-0.038006323	-0.104697379	-0.23786383	-1.231074664	-1.461958547	-1.289827252
P15529	CD46	Membrane cofactor protein	0.216610069	0.172487516	-0.027674958	-0.270555993	-0.560642822	-0.388355457	-0.469929258	-0.411195433	-0.508403406
Q08722	CD47	Leukocyte surface antigen CD47	0.592636429	0.59645814	0.129612738	-0.490050854	-0.40354186	-0.502259911	0.206643224	-0.078563669	-0.10159814
A0A087X1S7	CD48	CD48 antigen	0.250961574	0.436161839	0.275007047	-0.50021788	-0.713118852	-0.637109357	-2.058893689	-1.878321443	-2.011587974
P19397	CD53	Leukocyte surface antigen CD53	0.269033146	0.301002256	0.339137385	0.126972856	0.257010618	0.583037624	0.358396262	0.317304068	0.221567789
P19256	CD58	Lymphocyte function-associated antigen 3	-0.531156057	-0.632628934	-0.399730246	-0.069451881	-0.318325858	0.077242999	-0.415037499	-0.614845103	-0.510457064
P13987	CD59	CD59 glycoprotein	-1.20756107	-1.560642822	-1.126580497	-1.994240731	-2.590744853	-2.426625474	-0.329159664	-1.03209363	-1.023269779
P08962	CD63	CD63 antigen	0.025737561	-0.052894948	-0.01887801	-0.915935735	-1.058893689	-0.675765438	0.46571332	0.279768422	0.5290713
P34810	CD68	Macrosialin	-0.498178735	-0.179514657	0.182692298	-0.341902795	-0.002888279	-0.174621396	0.515005916	0.525066592	0.164786278
U6FVB0	CD74-Ntrk1	Tyrosine-protein kinase receptor	0.788268083	0.851199339	0.556797247	0.605020153	0.82130204	0.355016264	-1.369594529	-1.268816758	-1.899695094
A6NMH8	CD81	Tetraspanin	-0.828793173	-0.194294815	-0.758769964	0.160920188	0.367371066	0.201633861	0.667210912	0.320773477	0.408168371
P27701	CD82	CD82 antigen	-1.126580497	-1.254977851	-1.145605322	-0.722610301	-0.788364747	-1.023269779	-0.253257284	-1.268816758	-0.569179503
Q01151	CD83	CD83 antigen	0.034215715	0.267835392	-0.411195433	1.13093087	1.470927257	0.975263322	-0.428565884	-0.490050854	-0.60823228
Q9UIB8	CD84	SLAM family member 5	-1.61705613	-1.358453971	-1.117161344	-1.358453971	-1.184424571	-1.035046947	-0.929610672	-0.805912948	-0.590744853
G8JLH6	CD9	Tetraspanin	-1.552156356	-1.535331733	-1.59946207	-0.461958547	-0.560642822	-0.261880711	-0.780908942	-0.486004021	-1.086201035
A0A024RC16	CD99L2	CD99 antigen-like 2, isoform CRA_d	-0.120294234	-0.114035243	-0.239566125	-0.220950447	-0.465938398	0.005759269	-0.40354186	-0.358453971	-0.446148032
P32320	CDA	Cytidine deaminase	-0.055891201	-0.364013496	0.260627908	0.146655222	-0.471928835	0.147957881	-0.722610301	-1.052894948	-0.575615328
O75794	CDC123	Cell division cycle protein 123 homolog	-0.222632891	0.132247798	-0.081613766	-0.316528107	-0.323732592	-0.150400989	-0.309359421	-0.242976753	-0.584241333
Q13042	CDC16	Cell division cycle protein 16 homolog	-0.256700472	-0.20756107	-0.286304185	-0.545824107	-0.471928835	-0.360304767	-0.625934282	-0.2968993	-0.529072743
Q9UJX2	CDC23	Cell division cycle protein 23 homolog	-0.106249498	-0.140825544	-0.023269779	0.191562651	0.195347598	0.180147861	0.028569152	-0.110915901	0.051024003
A0A024R832	CDC26	Anaphase-promoting complex subunit CDC26	0.15704371	0.272620455	0.078609835	-0.140825544	0.388465097	-0.286304185	-0.048412205	0.163498732	-0.260151897
P30260	CDC27	Cell division cycle protein 27 homolog	0.209141398	-0.093879047	0	0.172487516	0.100304906	0.092207438	0.056583528	-0.010134377	0.09085343
A0A024RA85	CDC2L5	Cell division cycle 2-like 5 (Cholinesterase-related cell division controller), isoform CRA_a	-0.066427362	0.105678078	-0.371459681	-0.312939312	-0.246395464	-0.582079992	0.123003954	0.285698126	-0.588573754
Q16543	CDC37	Hsp90 co-chaperone Cdc37	-0.100051014	-0.043943348	-0.078563669	0.36960607	0.297484916	0.482332021	-0.569179503	-0.454031631	-0.708396442
O60508	CDC40	Pre-mRNA-processing factor 17	-0.086201035	-0.087733372	0.021479727	-0.334607229	-0.813499442	-0.184424571	0.349365278	0.112366523	0.381837084
A0A024RAE6	CDC42	Cell division control protein 42 homolog	0.340277405	0.526068812	0.031395196	-0.623709617	-0.603840511	-0.689659879	-0.940644722	-0.161653263	-0.219269964
Q5VT25	CDC42BPA	Serine/threonine-protein kinase MRCK alpha	0.730313886	-1.035046947	1.413052429	-0.140825544	-1.204233052	0.99566541	1.070389328	-0.364013496	2.140451477
A0A024R6N2	CDC42BPB	Non-specific serine/threonine protein kinase	-0.380821784	-0.268816758	-0.365871442	0.183962835	0.343692069	0.202887833	0.008630305	0.10701825	-0.070966521
Q9NRR8	CDC42SE1	CDC42 small effector protein 1	-0.64385619	-0.234465254	-1.035046947	0.207892852	0.371837617	-0.161653263	-0.619270551	-0.18606493	-1.332789088
Q9NRR3	CDC42SE2	CDC42 small effector protein 2	1.721591399	1.904965719	1.779890039	1.3934162	1.115699153	1.039138394	-0.839079812	-1.899695094	0.557777671
Q6P1J9	CDC73	Parafibromin	0.182692298	0.280956314	-0.090802937	-0.030619235	0.007195501	-0.209227962	-0.215914857	-0.18606493	0.075874867
P19022	CDH2	Cadherin-2	0.324234562	-0.117161344	0.656267535	0.012926174	-0.533242384	0.585923977	0.51903861	-0.330973234	1.007913082
B3KY94	CDIPT	CDP-diacylglycerol--inositol 3-phosphatidyltransferase	-0.158429363	-0.323732592	-0.564904848	-0.526992432	-0.488026018	-0.49410907	-0.046921047	-0.077041036	0.01720929
P21127	CDK11B	Cyclin-dependent kinase 11B	-0.013043037	0.100304906	0.178873958	0.126972856	0.180147861	0.195347598	0.046840254	-0.007231569	-0.011587974
Q9NYV4	CDK12	Cyclin-dependent kinase 12	0.093560176	-0.036525876	-0.081613766	0.074505436	-0.239566125	-0.382701517	-0.027674958	-0.057391664	-0.268816758
G3V5T9	CDK2	Cyclin-dependent kinase 2	0.119024103	0.124328135	0.279768422	-0.112474729	-0.231074664	-0.239566125	-0.078563669	-0.069451881	0.031395196
P11802	CDK4	Cyclin-dependent kinase 4	0.021479727	-0.251538767	0.267835392	-0.046921047	-0.179514657	-0.401634795	0.185232254	-0.45600928	0.242450074
Q00535	CDK5	Cyclin-dependent-like kinase 5	-0.12973393	-0.005782353	-0.077041036	0.564622052	0.63505783	0.564622052	-0.128156351	-0.002888279	-0.241270432
B9EG74	CDK5RAP2	CDK5 regulatory subunit-associated protein 2	0.041242982	0.770617647	-0.061902439	0.178873958	0.309176187	-0.131313235	-0.734563104	-0.3382504	-0.537424112
Q96JB5	CDK5RAP3	CDK5 regulatory subunit-associated protein 3	-0.251538767	-0.125006361	-0.222632891	-0.204233052	-0.115597447	-0.067938829	0.09895848	0.200378798	0.079975377
A0A0S2Z3F9	CDK7	Cell division protein kinase 7 (Fragment)	0.028569152	-0.184424571	0.111031312	0.171206827	0.291603558	0.230203013	-0.272297327	0.13093087	0.32998465
P49336	CDK8	Cyclin-dependent kinase 8	0.044044333	0.048236186	0.425459305	0.292781749	0.008630305	0.03562391	0.125651102	-0.40545145	0.219091058
Q5VV42	CDKAL1	Threonylcarbamoyladenosine tRNA methylthiotransferase	-0.289827252	-0.23786383	-0.428565884	-0.450084446	-0.291592017	-0.490050854	-0.54793177	-0.550042516	-0.710755715
Q6I9V6	CDKN1B	Cyclin-dependent kinase inhibitor 1B	0.874206786	0.984771612	0.935082523	0.34596403	0.353887836	-0.008682243	0.249748715	0.635986504	0.339137385
Q9NXV6	CDKN2AIP	CDKN2A-interacting protein	-0.098505545	0.146655222	0.177598929	0.378511623	0.404903122	0.415758667	-0.481968507	-0.181149439	-0.139235797
Q96HQ2	CDKN2AIPNL	CDKN2AIP N-terminal-like protein	-0.06340917	0.03562391	0.059355278	0.060739158	-0.011587974	-0.373327247	0.444667067	0.159629186	0.051024003
Q9UKY7	CDV3	Protein CDV3 homolog	0.096261853	0.224040274	0.178873958	0.187767747	0.298658316	0.059355278	-0.358453971	-0.03948829	-0.200912694
Q9Y232	CDYL	Chromodomain Y-like protein	-0.275786313	-0.23786383	0.012926174	-0.637109357	-0.457989644	-0.471928835	-1.217591435	-0.965784285	-0.356605547
P49715	CEBPA	CCAAT/enhancer-binding protein alpha	0.586884813	0.694211608	0.22527493	0.559736524	0.423309237	0.210388864	-1.217591435	-1.190997225	-0.937878288
P17676	CEBPB	CCAAT/enhancer-binding protein beta	0.176322773	0.319617934	0.564622052	-0.506352666	-0.392137097	-0.226003675	-0.304006187	-0.242976753	-0.158429363
Q03701	CEBPZ	CCAAT/enhancer-binding protein zeta	-0.17299399	0	-0.13289427	0.579180148	0.458382004	0.687956494	-0.083141235	-0.02180437	-0.158429363
G5EA30	CELF1	CUG triplet repeat, RNA binding protein 1, isoform CRA_c	0.03562391	0.046840254	-0.069451881	-0.139235797	-0.064917477	-0.058893689	-0.13606155	-0.128156351	-0.19759996
A0A0J9YXJ0	CELF2	CUGBP Elav-like family member 2	-0.145605322	-0.134477041	-0.160040413	-0.277533976	-0.277533976	-0.397828209	0.182692298	0.285698126	-0.03948829
Q03188	CENPC	Centromere protein C	0.349365278	0.241230036	0.327687364	-0.567040593	-0.878321443	-0.424687669	0.303342394	0.230203013	0.370722275
Q02224	CENPE	Centromere-associated protein E	-0.052894948	0.159629186	-0.010134377	0.051024003	0.063502942	-0.160040413	-0.093879047	-0.318325858	-0.305788392
A0A024RB55	CENTG1	Centaurin, gamma 1, isoform CRA_b	0.35952117	0.227741076	0.270229907	-0.15682011	-0.288064643	-0.239566125	0.100304906	0.128293401	-0.128156351
Q9UPN4	CEP131	Centrosomal protein of 131 kDa	0.296310561	-0.20756107	0.2880632	0.115033243	-0.168122759	0.291603558	0.071762669	-0.048412205	0.518031493
A6H8X9	CEP170	Centrosomal protein 170kDa	-0.153606979	-0.19759996	-0.220950447	-0.274040765	-0.23786383	-0.50021788	-0.199255376	-0.270555993	-0.075520008
Q9BV73	CEP250	Centrosome-associated protein CEP250	-0.793356776	-0.282789701	-0.852042119	-1.244685096	-1.481968507	-1.590744853	-0.778432211	-0.367731785	0.257010618
A0A6Q8PGB1	CEP290	Centrosomal protein of 290 kDa	0.168642036	0.250961574	0.020057652	0.790772038	0.442545456	1.010063683	-0.234465254	0.088141597	-0.080087911
A0A6Q8PF12	CEP41	Centrosomal protein of 41 kDa	0.147957881	0.063502942	0.232660757	1.015069322	0.699551633	0.555816155	-0.371459681	-0.343732465	-0.40927823
O95684	CEP43	Centrosomal protein 43	0.332278283	0.178873958	0.185232254	0.197865391	0.22650853	0.247319935	0.470927257	0.344828497	0.461528559
Q5SZL2	CEP85L	Centrosomal protein of 85 kDa-like	-0.59946207	-0.680382066	-0.698997744	-0.232768963	0.022900402	0.053806444	-0.446148032	-0.066427362	-0.295128036
Q8N5B7	CERS5	Ceramide synthase 5	-0.075520008	0.085424656	-0.407363571	-0.03209363	0.051024003	-0.182786076	-0.746615764	-0.343732465	-0.821126042
Q9Y5P4	CERT1	Ceramide transfer protein	-0.205896101	0.263034406	-0.18606493	-0.365871442	-0.334607229	-0.386468347	-0.114035243	0.136191386	-0.267079618
P23141	CES1	Liver carboxylesterase 1	0.650764559	-1.190997225	1.207892852	0.115033243	-1.325539348	1.068326861	-0.805912948	-2.13289427	0.496717988
P41208	CETN2	Centrin-2	0.012926174	0.192825404	0.196607044	-0.023269779	-0.086201035	-0.123433941	-0.520769439	-0.560642822	-0.736965594
Q9Y6A4	CFAP20	Cilia- and flagella-associated protein 20	-0.008682243	0.111031312	-0.008682243	0.089498151	0.145351386	-0.212567535	0.15704371	0.276198865	0.175045486
Q9UEE9	CFDP1	Craniofacial development protein 1	0.626672753	0.630405471	0.744161096	0.915329676	0.83673208	0.880489627	-0.265344567	-0.069451881	-0.12973393
E9PQB7	CFL1	Cofilin, non-muscle isoform (Fragment)	0.23388806	0.660837368	0.242450074	-0.145605322	0.153156788	-1.354759487	-0.988504361	-0.349235441	-1.465938398
Q549N0	CFL2	Cofilin 2 (Muscle), isoform CRA_a	0.276198865	-0.475936324	0.217851097	-0.061902439	-0.603840511	0.361768359	0.562669826	0.067638717	0.758729568
P27918	CFP	Properdin	-0.239566125	-0.577766999	0.265436896	-0.075520008	-0.045431429	0.463622457	0.628540319	0.453122447	0.511973982
Q9UFW8	CGGBP1	CGG triplet repeat-binding protein 1	-0.121863233	-0.01887801	-0.015957574	-0.282789701	-0.428565884	-0.061902439	0.22527493	0.599317794	0.311503115
Q96JM3	CHAMP1	Chromosome alignment-maintaining phosphoprotein 1	-0.210896782	-0.270555993	-0.158429363	-0.147202107	-0.329159664	-0.440263476	-0.256700472	-0.263611599	-0.382701517
Q96BP2	CHCHD1	Coiled-coil-helix-coiled-coil-helix domain-containing protein 1	0.088141597	0.212880566	-0.001443417	0.23388806	0.511973982	0.230203013	-0.06039728	0.277389699	-0.210896782
B5MBW9	CHCHD10	Coiled-coil-helix-coiled-coil-helix domain-containing protein 10, mitochondrial	0.093560176	-0.265344567	-0.110915901	0.718087584	0.342554745	0.687060688	-0.74178261	-0.029146346	-0.783389931
Q5T1J5	CHCHD2P9	Putative coiled-coil-helix-coiled-coil-helix domain-containing protein CHCHD2P9, mitochondrial	-0.17625064	0.024319679	-0.01449957	0.121678557	0.222804561	0.339137385	0.478195258	0.39176772	0.33571191
C9JRZ6	CHCHD3	MICOS complex subunit MIC19	-0.384583703	-0.19759996	-0.588573754	-0.590744853	-0.659722595	-0.612637459	-0.274040765	-0.15521265	-0.512513651
A0A024R2F8	CHCHD4	Coiled-coil-helix-coiled-coil-helix domain containing 4, isoform CRA_b	-0.042456799	0.071762669	-0.086201035	0.254594043	0.160920188	0.280956314	-0.058893689	0.158337027	-0.415037499
Q9BSY4	CHCHD5	Coiled-coil-helix-coiled-coil-helix domain-containing protein 5	-0.242976753	-0.064917477	-0.057391664	-0.038006323	-0.267079618	0.018634174	0.094911647	-0.084670324	0.088141597
J3QTA6	CHCHD6	MICOS complex subunit MIC25	-0.483984853	-0.321928095	-0.334607229	-0.109358756	-0.395928676	0.053806444	0.134878054	-0.010134377	-0.227692025
J3KPV1	CHCHD7	Coiled-coil-helix-coiled-coil-helix domain-containing protein 7	0.101650076	0.175045486	-0.011587974	0.896078055	1.727267011	0.652601218	-0.345564459	0.248534836	0.041242982
A0A024R5J6	CHCHD8	Coiled-coil-helix-coiled-coil-helix domain containing 8, isoform CRA_a	0.093560176	-0.043943348	0.190298792	-0.057391664	-0.043943348	0.261831659	-0.168122759	-0.277533976	-0.189351252
O14646	CHD1	Chromodomain-helicase-DNA-binding protein 1	1.23878686	1.898014819	-0.231074664	0.687060688	0.669026766	-0.696657606	-0.40354186	-0.988504361	-2.035046947
O14647	CHD2	Chromodomain-helicase-DNA-binding protein 2	-0.386468347	-0.40354186	-0.492078535	-0.305788392	-0.373327247	-0.535331733	-0.103146927	-0.058893689	-0.242976753
A0A0C4DGG9	CHD4	DNA helicase	-0.190997225	-0.090802937	-0.200912694	-0.098505545	0.03562391	-0.128156351	-0.253257284	-0.242976753	-0.23786383
Q8TDI0	CHD5	Chromodomain-helicase-DNA-binding protein 5	0.094911647	0.119024103	-0.181149439	0.051024003	0.32998465	-0.040971781	-0.013043037	-0.112474729	-0.16326792
Q9HCK8	CHD8	Chromodomain-helicase-DNA-binding protein 8	0.423309237	0.334568276	0.573374526	0.117695043	-0.080087911	0.34596403	0.567545448	-0.100051014	0.192825404
J3QK89	CHERP	Calcium homeostasis endoplasmic reticulum protein	0.086783766	0.066261442	0.063502942	-0.467932448	-0.40927823	-0.307572802	-0.140825544	-0.092340172	-0.117161344
A0A024R969	CHI3L1	Chitinase-3-like protein 1	1.138159145	1.612116552	0.191562651	-0.671163536	-0.526992432	-1.552156356	-0.440263476	-0.788364747	-1.174621396
P35790	CHKA	Choline kinase alpha	-0.100051014	-0.316528107	-0.282789701	0.308011315	0.178873958	-0.066427362	-0.293358943	-0.533242384	-0.40927823
Q9Y259	CHKB	Choline/ethanolamine kinase	0.14404637	0.007195501	-0.10159814	0.03562391	-0.008682243	0.079975377	-0.074000581	0.069014678	0.046840254
P24386	CHM	Rab proteins geranylgeranyltransferase component A 1	-0.117161344	-0.075520008	-0.219269964	-0.117161344	0.045442971	-0.16326792	-0.145605322	-0.01449957	-0.194294815
A0A6Q8PG85	CHMP1A	Charged multivesicular body protein 1a	0.067638717	-0.251538767	0.039840265	0.032806145	-0.254977851	-0.057391664	-0.005782353	-0.217591435	-0.254977851
Q7LBR1	CHMP1B	Charged multivesicular body protein 1b	-0.272297327	-0.550042516	-0.288064643	0.059355278	0.149259365	0.142740172	-0.075520008	0.024319679	-0.174621396
O43633	CHMP2A	Charged multivesicular body protein 2a	0.109694865	0.057970069	-0.015957574	0.220329955	0.249748715	0.138814469	-0.058893689	-0.008682243	0.001441974
B2RE76	CHMP2B	Chromatin modifying protein 2B	0.504874589	0.413594082	0.543000877	0.720716243	0.666302128	0.644317778	-0.03948829	-0.03209363	0.384049807
Q9Y3E7	CHMP3	Charged multivesicular body protein 3	-0.024736678	-0.265344567	0.13093087	0.055195654	-0.103146927	0.367371066	0.178873958	-0.00433459	0.340277405
Q9BY43	CHMP4A	Charged multivesicular body protein 4a	0.124328135	0.33571191	0.303342394	0.230203013	-0.077041036	-0.054392297	0.241230036	0.210388864	-0.268816758
Q9H444	CHMP4B	Charged multivesicular body protein 4b	0.22527493	-0.066427362	0.158337027	0.276198865	0.078609835	0.320773477	-0.040971781	-0.049904906	-0.083141235
Q9NZZ3	CHMP5	Charged multivesicular body protein 5	0.829443681	0.646162657	0.559736524	0.409255147	0.134878054	0.408168371	0.210388864	0.011495639	0.210388864
Q96FZ7	CHMP6	Charged multivesicular body protein 6	0.011495639	0.108357178	-0.274040765	-0.023269779	0.092207438	-0.181149439	-0.02620507	0.349365278	-0.182786076
A0A2R8YEI5	CHN2	Beta-chimaerin	0.129612738	0.189033824	0.372952098	1.698663	1.624334889	1.982217846	0.159629186	0.151858817	0.874993639
A0A024R394	CHORDC1	Cysteine and histidine-rich domain (CHORD)-containing 1, isoform CRA_c	0.159629186	0.150559677	0.119024103	-0.150400989	-0.06340917	-0.112474729	-0.215914857	-0.222632891	-0.312939312
A0A024R9M9	CHP	Calcium binding protein P22, isoform CRA_a	-0.067938829	-0.181149439	0.199122642	0.75787666	0.938097561	1.269033146	-1.067938829	-1.152003093	-0.951763814
Q9P2E5	CHPF2	Chondroitin sulfate glucuronyltransferase	-0.007231569	-0.09696173	-0.120294234	0.320773477	0.265436896	0.149259365	0.088141597	0.23388806	0.028569152
Q9NRG0	CHRAC1	Chromatin accessibility complex protein 1	-0.092340172	-0.120294234	-0.027674958	-0.279283757	-0.212567535	0.045442971	-0.147202107	-0.010134377	-0.199255376
Q9NPF2	CHST11	Carbohydrate sulfotransferase 11	0.081339627	-0.103146927	-0.541617996	0.456280482	0.422233001	0.236339539	-0.492078535	-0.567040593	-0.720231578
Q86X52	CHSY1	Chondroitin sulfate synthase 1	0.216610069	0.178873958	-0.329159664	0.503857533	0.482332021	0.370722275	-0.531156057	-0.300448367	-0.873027144
L0R4W3	CHTF8	Alternative protein CHTF8	-0.125006361	0.271425676	-0.089267338	0.464668267	0.51903861	0.232660757	-0.12973393	-0.10780329	-0.265344567
Q9Y3Y2	CHTOP	Chromatin target of PRMT1 protein	0.222804561	0.209141398	0.243669081	-0.253257284	-0.232768963	-0.187707155	0.194087052	0.105678078	0.096261853
O15111	CHUK	Inhibitor of nuclear factor kappa-B kinase subunit alpha	0.10433666	0.194087052	0.055195654	-0.03948829	0.063502942	0.007195501	0.100304906	0.38294387	-0.043943348
Q8WUH1	CHURC1	Protein Churchill	0.192825404	-0.015957574	0.243669081	-0.314732593	-0.471928835	-0.267079618	0.027154052	-0.147202107	-0.265344567
O76071	CIAO1	Probable cytosolic iron-sulfur protein assembly protein CIAO1	0.149259365	0.216610069	0.202887833	0.486456956	0.493647334	0.403813062	-0.090802937	0.18142064	-0.106249498
Q9H5X1	CIAO2A	Cytosolic iron-sulfur assembly component 2A	0.172487516	0.10433666	0.001441974	0.479230561	0.332278283	0.167357928	-0.017417053	0.15704371	-0.293358943
Q9Y3D0	CIAO2B	Cytosolic iron-sulfur assembly component 2B	-0.103146927	-0.275786313	0.044044333	0.282143229	0.042644337	0.23511432	-0.479954976	-0.488026018	-0.40545145
Q6FI81	CIAPIN1	Anamorsin	-0.260151897	-0.23786383	-0.286304185	0.082702589	-0.150400989	0.03562391	-0.074000581	-0.027674958	-0.356605547
I3L2J0	CIC	Protein capicua homolog	0.176322773	0.015782997	-0.184424571	0.09895848	-0.027674958	0.101650076	-0.434402824	-0.53951953	-0.744197163
K7EPJ4	CILP2	Cartilage intermediate layer protein 2	0.310340121	-0.001443417	0.301002256	-0.126580497	-0.401634795	-0.00433459	0.986956963	1.279174108	1.122341408
H0YN33	CINP	Cyclin-dependent kinase 2-interacting protein (Fragment)	0.146655222	-0.033569533	0.254594043	0.284514133	0.119024103	0.197865391	0.075874867	0.425459305	0.032806145
Q86X95	CIR1	Corepressor interacting with RBPJ 1	0.50589093	0.422233001	0.695993813	-0.015957574	-0.109358756	-0.20756107	-0.18606493	-0.49410907	-0.694321257
D6W5Y5	CIRBP	Cold-inducible RNA-binding protein	0.010063683	-0.10159814	-0.30222618	0.388465097	0.471967788	0.342554745	-0.10780329	-0.058893689	-0.997117491
L0R599	CIRH1A	Alternative protein CIRH1A	0.209141398	-0.125006361	0.209141398	0.149259365	-0.236163541	0.384049807	0.011495639	-0.008682243	0.066261442
Q8N5K1	CISD2	CDGSH iron-sulfur domain-containing protein 2	-0.20756107	-0.15521265	-0.244685096	-0.426625474	-0.40545145	-0.394031641	-0.10780329	-0.033569533	-0.125006361
F5H2X7	CIZ1	Cip1-interacting zinc finger protein	-0.293358943	0.094911647	-0.125006361	0.128293401	-0.074000581	-0.030619235	-0.477944251	-0.095419565	-0.450084446
A0A024RBH2	CKAP4	Cytoskeleton-associated protein 4, isoform CRA_c	-0.227692025	-0.256700472	0.042644337	-0.502259911	-0.64385619	-0.407363571	-0.465938398	-0.535331733	-0.459972731
Q14008	CKAP5	Cytoskeleton-associated protein 5	-0.081613766	-0.106249498	-0.13606155	-0.10780329	-0.103146927	-0.244685096	0.034215715	0.038436182	-0.092340172
Q9UBR5	CKLF	Chemokine-like factor	-0.550042516	-0.929610672	-0.897006007	0.683471893	0.491596594	0.435095152	-0.309359421	-0.793356776	-0.394031641
Q7Z460	CLASP1	CLIP-associating protein 1	0.025737561	0.049630768	-0.048412205	-0.042456799	-0.087733372	-0.298672743	-0.125006361	0.186500558	-0.181149439
E7EW49	CLASP2	CLIP-associating protein 2	0.232660757	0.216610069	0.176322773	0.326537348	0.311503115	0.196607044	0.007195501	0.066261442	-0.054392297
A0A0A0MQS2	CLASRP	CLK4-associating serine/arginine-rich protein	0.024319679	0.176322773	0.34596403	-0.166502663	-0.010134377	-0.473931188	-0.267079618	-0.226003675	-0.446148032
Q05315	CLC	Galectin-10	-0.844250767	-0.202571918	-0.189351252	-1.307572802	-0.147202107	0.101650076	0.457331625	0.542010356	2.263935809
A0A6Q8PEZ7	CLCC1	Chloride channel CLIC-like protein 1	-0.399730246	-0.378944497	-0.321928095	-0.236163541	-0.23786383	-0.027674958	-0.104697379	-0.080087911	-0.210896782
P51790	CLCN3	H(+)/Cl(-) exchange transporter 3	-0.438307279	-0.533242384	-0.778432211	-0.251538767	-0.120294234	-0.295128036	0.147957881	-0.036525876	-0.098505545
P51795	CLCN5	H(+)/Cl(-) exchange transporter 5	-0.291592017	-0.148800661	-0.254977851	0.520045024	0.563646269	0.489542936	0.206643224	0.112366523	0.064882852
A0A0R4J2F2	CLDND1	Claudin domain-containing protein 1	-0.015957574	-0.144010303	-0.142417045	-0.058893689	-0.182786076	-0.007231569	0.057970069	0.053806444	0.207892852
J3KR22	CLEC10A	C-type lectin domain family 10 member A	0.252173413	0.778208576	0.075874867	0.918386234	1.283921772	0.500802053	0.010063683	0.160920188	-0.246395464
Q2KHT3	CLEC16A	Protein CLEC16A	0.028569152	0.133563526	0.097610797	0.2880632	0.290424404	0.232660757	0.108357178	0.438292852	0.124328135
Q9UMR7	CLEC4A	C-type lectin domain family 4 member A	0.197865391	-0.506352666	-0.590744853	0.458382004	0.039840265	-0.055891201	-1.15521265	-1.258425153	-1.365871442
Q9NY25	CLEC5A	C-type lectin domain family 5 member A	-1.377069649	-1.450084446	-0.875671865	-2.272297327	-2.64385619	-2.040971781	-1.671163536	-1.756330919	-0.994240731
O00299	CLIC1	Chloride intracellular channel protein 1	-0.236163541	-0.147202107	-0.013043037	-0.390245038	-0.330973234	-0.312939312	-0.153606979	-0.058893689	-0.202571918
O15247	CLIC2	Chloride intracellular channel protein 2	0.259423152	0.516015147	0.128293401	0.604071324	0.925999419	0.3021728	0.788268083	1.327112471	0.265436896
Q6FIC5	CLIC4	Chloride intracellular channel protein	0.207892852	0.458382004	0.417920008	0.430820497	0.22527493	0.365132593	-0.531156057	-0.158429363	-0.360304767
Q9NZA1	CLIC5	Chloride intracellular channel protein 5	-0.128156351	-0.242976753	0.147957881	-0.486004021	-0.577766999	-0.205896101	-0.110915901	-0.046921047	-0.139235797
A0A0S2Z4Y4	CLINT1	Clathrin interactor 1 isoform 1 (Fragment)	-0.10780329	-0.035046947	-0.128156351	0.126972856	0.210388864	0.128293401	0.176322773	0.236339539	0.055195654
P30622	CLIP1	CAP-Gly domain-containing linker protein 1	0.44148348	0.205392513	0.420078116	-0.219269964	-0.422752464	-0.318325858	-0.327348371	-0.291592017	-0.510457064
A7E2F7	CLIP2	CAP-GLY domain containing linker protein 2	0.011495639	-0.015957574	0.185232254	-1.110915901	-1.092340172	-1.502259911	-0.305788392	-0.291592017	-0.550042516
Q6NUQ2	CLMN	Calmin (Calponin-like, transmembrane)	-0.516635639	-0.646112164	-0.628162383	-0.498178735	-0.477944251	-0.625934282	-0.358453971	-0.341902795	-0.407363571
A0A024QZB8	CLN3	Battenin	-0.356605547	-0.701341684	-0.295128036	-1.043943348	-1.035046947	-1.046921047	0.222804561	-0.112474729	0.295135249
A0A024R644	CLN5	Ceroid-lipofuscinosis, neuronal 5, isoform CRA_a	-0.069451881	-0.153606979	-0.024736678	0.162210036	0.290424404	0.919149363	-0.045431429	0.185232254	-0.042456799
A0A024R601	CLN6	Ceroid-lipofuscinosis neuronal 6 late infantile variant isoform 1	-0.200912694	-0.174621396	-0.775959726	-0.168122759	0.001441974	-0.422752464	0.011495639	0.13093087	-0.345564459
Q9UBY8	CLN8	Protein CLN8	-0.795859283	-1.083141235	-1.373327247	0.217851097	0.194087052	-0.397828209	0.751035177	0.521050737	0.488515009
P54105	CLNS1A	Methylosome subunit pICln	0.14404637	0.221567789	0.09895848	0.23388806	0.310340121	0.396159489	-0.110915901	0.126972856	-0.268816758
E9PL17	CLP1	Polyribonucleotide 5'-hydroxyl-kinase Clp1	-0.140825544	-0.005782353	-0.177881725	-0.06340917	0.012926174	-0.30222618	0.270229907	0.158337027	-0.010134377
Q9H078	CLPB	Caseinolytic peptidase B protein homolog	-0.401634795	-0.295128036	-0.325539348	-0.02180437	-0.10780329	0.027154052	-0.084670324	-0.00433459	-0.06039728
Q16740	CLPP	ATP-dependent Clp protease proteolytic subunit, mitochondrial	-0.095419565	0.070389328	-0.089267338	-0.17625064	-0.15682011	-0.017417053	-0.300448367	-0.040971781	-0.341902795
O96005	CLPTM1	Cleft lip and palate transmembrane protein 1	-0.117161344	-0.145605322	-0.121863233	-0.3382504	-0.426625474	-0.244685096	-0.195946441	-0.332789088	-0.051399153
G5E9Z2	CLPTM1L	Cleft lip and palate transmembrane protein 1-like protein	0.066261442	-0.184424571	-0.112474729	-0.219269964	-0.109358756	-0.168122759	-0.055891201	-0.234465254	0.031395196
A0A024R5X7	CLPX	ClpX caseinolytic peptidase X homolog (E. coli), isoform CRA_a	-0.192645078	-0.040971781	-0.291592017	0.220329955	0.276198865	0.146655222	-0.100051014	0.112366523	-0.239566125
P09496	CLTA	Clathrin light chain A	-0.164884385	-0.234465254	-0.279283757	0.004321606	0	-0.117161344	0.059355278	0.214124805	-0.307572802
A0A024R7S3	CLTB	Clathrin light chain	-0.095419565	-0.005782353	0.038436182	0.308011315	0.334568276	0.386259141	-0.12973393	0.078609835	-0.2968993
A0A087WVQ6	CLTC	Clathrin heavy chain	-0.248107862	-0.205896101	-0.300448367	-0.118726939	0.002882509	-0.17625064	0.221567789	0.176322773	0.220329955
A0A494C0R8	CLUH	Clustered mitochondria protein homolog	0.039840265	0.32308179	0.03562391	0.430820497	0.303342394	0.24610401	-0.371459681	-0.401634795	-0.508403406
A0A024RE03	CLYBL	Citrate lyase beta like, isoform CRA_a	-0.066427362	-0.438307279	-0.1376478	0.624802765	-0.168122759	0.846393021	-0.2968993	-0.49410907	-0.488026018
Q8NFW8	CMAS	N-acylneuraminate cytidylyltransferase	-0.356605547	-0.399730246	-0.506352666	-0.184424571	-0.234465254	-0.160040413	-0.751465164	-0.724992953	-0.588573754
Q7Z7K0	CMC1	COX assembly mitochondrial protein homolog	-0.093879047	-0.446148032	-0.174621396	0.12035194	-0.12973393	0.264236151	-0.177881725	-0.282789701	-0.220950447
Q9NRP2	CMC2	COX assembly mitochondrial protein 2 homolog	-0.066427362	-0.089267338	-0.072482754	0.550900665	0.189033824	0.295135249	0.172487516	0.121678557	0.159629186
P56277	CMC4	Cx9C motif-containing protein 4	-0.416962376	-0.123433941	-0.325539348	0.056583528	0.237563718	-0.045431429	-0.40545145	-0.055891201	-0.418889825
Q8IY22	CMIP	C-Maf-inducing protein	0.191562651	0.492622329	0.021479727	-0.084670324	-0.048412205	0.038436182	-0.158429363	-0.117161344	-0.260151897
Q99788	CMKLR1	Chemokine-like receptor 1	-0.118726939	0.326537348	0.212880566	-1.380821784	-1.373327247	-1.20756107	0.579180148	0.831877241	0.342554745
P30085	CMPK1	UMP-CMP kinase	-0.036525876	-0.011587974	0.155749233	0.40599236	0.38294387	0.396159489	0.215367972	0.432959407	0.217851097
Q5EBM0	CMPK2	UMP-CMP kinase 2, mitochondrial	1.645701659	1.524565221	1.42867841	-0.420819852	-0.844250767	-1.095419565	-0.875671865	-0.803392956	-0.991369695
A0A024R6Y8	CMTM3	CKLF-like MARVEL transmembrane domain containing 3, isoform CRA_a	-0.57132159	-0.788364747	-1.785875195	0.530070742	0.663572335	0.221567789	-0.005782353	-0.486004021	-1.248107862
Q96FZ5	CMTM7	CKLF-like MARVEL transmembrane domain-containing protein 7	-0.40927823	-0.304006187	-0.365871442	0.401630467	0.572404647	0.485426827	0.285698126	0.341416524	-0.164884385
Q8N1G2	CMTR1	Cap-specific mRNA (nucleoside-2'-O-)-methyltransferase 1	0.638768944	0.608809243	0.597411988	0.062121712	0.038436182	-0.052894948	0.053806444	0.004321606	-0.011587974
Q8IYT2	CMTR2	Cap-specific mRNA (nucleoside-2'-O-)-methyltransferase 2	0.178873958	0.086783766	-0.179514657	0.386259141	-0.426625474	0.146655222	0.038436182	0.230203013	0.073134705
P62633	CNBP	Cellular nucleic acid-binding protein	0.116364757	0.38294387	0.301002256	0.389566812	0.326537348	0.199122642	-0.168122759	0.078609835	-0.360304767
Q96KP4	CNDP2	Cytosolic non-specific dipeptidase	0.341416524	0.331131922	0.082702589	-0.024736678	-0.205896101	-0.341902795	0.831066511	0.495695163	0.512985335
G9CGD6	CNK3/IPCEF1	CNK3/IPCEF1 fusion protein	-0.054392297	0.5290713	-0.002888279	0.42867841	0.123003954	-0.736965594	-0.657445255	-0.867752202	-0.971430848
B4DUT8	CNN2	Calponin	0.327687364	0.249748715	0.196607044	0.617298483	0.855192408	0.565597176	-0.229382353	-0.253257284	-0.263611599
E9PDU6	CNN3	Calponin (Fragment)	-1.029146346	-0.985644707	-0.891642822	-0.248107862	-0.260151897	-0.597277823	0.222804561	0.057970069	-0.160040413
Q6P4Q7	CNNM4	Metal transporter CNNM4	0.326537348	0.3021728	0.721591399	-0.040971781	0.010063683	0.204140717	-0.112474729	-0.195946441	0.219091058
A5YKK6	CNOT1	CCR4-NOT transcription complex subunit 1	-0.005782353	0.09895848	-0.045431429	-0.043943348	0.070389328	-0.148800661	0.015782997	0.09895848	0.064882852
Q9H9A5	CNOT10	CCR4-NOT transcription complex subunit 10	-0.06039728	-0.030619235	-0.033569533	-0.17299399	-0.035046947	-0.210896782	0.055195654	0.09085343	0.037030731
Q9UKZ1	CNOT11	CCR4-NOT transcription complex subunit 11	-0.013043037	0.342554745	-0.070966521	0.408168371	0.370722275	0.261831659	0.044044333	0.123003954	-0.010134377
A0A024R4R3	CNOT3	CCR4-NOT transcription complex, subunit 3, isoform CRA_a	0.100304906	-0.011587974	-0.03209363	0.01720929	-0.140825544	-0.13606155	-0.061902439	0.177598929	-0.134477041
P09543	CNP	2',3'-cyclic-nucleotide 3'-phosphodiesterase	0.094911647	0.219091058	-0.055891201	-0.229382353	-0.253257284	-0.490050854	0.222804561	0.314986485	0.025737561
Q9Y2B0	CNPY2	Protein canopy homolog 2	0.037030731	0.051024003	0.092207438	0.147957881	0.064882852	0.096261853	0.093560176	0.191562651	-0.126580497
Q8N129	CNPY4	Protein canopy homolog 4	-0.033569533	-0.40354186	-0.520769439	-0.347398782	-0.506352666	-0.768567592	-0.048412205	0.224040274	-0.246395464
Q9Y2R0	COA3	Cytochrome c oxidase assembly factor 3 homolog, mitochondrial	-0.100051014	0.18142064	-0.349235441	-0.064917477	-0.010134377	-0.168122759	-0.17299399	-0.002888279	-0.318325858
Q86WW8	COA5	Cytochrome c oxidase assembly factor 5	-0.114035243	0.622930351	-0.311148256	-0.103146927	-0.329159664	-0.392137097	0.153156788	0.313826296	0.03562391
Q5JTJ3	COA6	Cytochrome c oxidase assembly factor 6 homolog	0.22527493	0.326537348	0.277389699	0.423309237	0.308011315	0.364012054	-0.036525876	0.024319679	-0.288064643
Q13057	COASY	Bifunctional coenzyme A synthase	-0.020340448	0.078609835	-0.236163541	0.119024103	0.216610069	0.002882509	-0.115597447	0.025737561	-0.16326792
Q8WTW3	COG1	Conserved oligomeric Golgi complex subunit 1	0.055195654	0.060739158	0.005759269	0.075874867	0.077242999	-0.049904906	-0.067938829	-0.067938829	-0.341902795
B1ALW7	COG2	Component of oligomeric Golgi complex 2	0.063502942	0.086783766	-0.01887801	0.052415894	0.15704371	0.100304906	0.034215715	-0.048412205	0.012926174
Q96JB2	COG3	Conserved oligomeric Golgi complex subunit 3	-0.093879047	0.027154052	0.004321606	0.007195501	0.09085343	-0.075520008	0.037030731	-0.002888279	-0.120294234
A0A024QZ89	COG4	Component of oligomeric Golgi complex 4	0.070389328	0.086783766	-0.166502663	0.096261853	0.10701825	-0.024736678	-0.035046947	-0.048412205	-0.160040413
Q9UP83	COG5	Conserved oligomeric Golgi complex subunit 5	0.341416524	0.871055075	0.197865391	0.497740089	0.534061602	0.483364361	-0.139235797	-0.263611599	-0.399730246
P83436	COG7	Conserved oligomeric Golgi complex subunit 7	0.078609835	0.134878054	0.059355278	0.079975377	0.020057652	0.004321606	-0.120294234	-0.274040765	-0.386468347
B4DYU2	COG8	Conserved oligomeric Golgi complex subunit 8	-0.017417053	0.15704371	-0.048412205	0.141432791	0.155749233	-0.06340917	-0.103146927	-0.029146346	-0.272297327
P38432	COIL	Coilin	-0.595096878	-0.205896101	-0.422752464	-1.104697379	-0.496142467	-0.732164608	-0.199255376	0.132247798	-0.3382504
Q03692	COL10A1	Collagen alpha-1(X) chain	-0.867752202	-1.067938829	-2.272297327	-0.145605322	-0.038006323	-0.595096878	1.628073654	1.82659933	1.722903139
D3DT72	COL11A1	Collagen, type XI, alpha 1, isoform CRA_c	0.002882509	-0.103146927	0.096261853	0.35614381	0.248534836	0.361768359	-0.01887801	-0.104697379	0.40599236
P02452	COL1A1	Collagen alpha-1(I) chain	0.578214165	-0.281035664	0.682573297	0.101650076	-0.360304767	0.889862881	1.040541794	0.069014678	1.335140206
A0A0S2Z3H5	COL1A2	Collagen type I alpha 2 isoform 1 (Fragment)	0.630405471	-0.57132159	0.860764203	-0.171368418	-0.397828209	1.207892852	0.871843649	0.210388864	1.707966455
Q86Y22	COL23A1	Collagen alpha-1(XXIII) chain	-0.081613766	0.021479727	0.178873958	-0.106249498	-0.024736678	-0.10780329	-0.042456799	-0.145605322	-0.023269779
P02458	COL2A1	Collagen alpha-1(II) chain	0.070389328	-0.739372092	0.202887833	0.070389328	-0.275786313	0.730313886	0.825378604	0.648925559	1.096936483
P02461	COL3A1	Collagen alpha-1(III) chain	0.454175893	-0.388355457	0.750177706	-0.234465254	-0.66428809	0.818032475	0.634128558	-0.017417053	1.217851097
A0A024RDW8	COL4A2	Collagen, type IV, alpha 2, isoform CRA_a	-1.454031631	-1.795859283	-2.10780329	0.621055503	0.611644543	0.609754962	1.295135249	1.093560176	1.020057652
Q01955	COL4A3	Collagen alpha-3(IV) chain	0.032806145	-0.036525876	0.021479727	-0.098505545	-0.200912694	-0.307572802	0.196607044	0.265436896	0.042644337
A7MBN3	COL4A5	Collagen, type IV, alpha 5	-1.268816758	-0.795859283	-0.873027144	0.625738062	0.279768422	0.183962835	0.900721928	0.855989697	0.687060688
A0A024R8E5	COL5A1	Collagen, type V, alpha 1, isoform CRA_a	0.449957484	-0.109358756	0.520045024	0.018634174	-0.401634795	0.008630305	0.480265122	0.029982866	0.708407983
P12109	COL6A1	Collagen alpha-1(VI) chain	0.242450074	-0.575615328	0.606915942	-0.00433459	0.108357178	0.727702673	0.628540319	-0.152003093	1.147306699
D9ZGF2	COL6A3	Collagen, type VI, alpha 3	1.002882509	0.162210036	1.029276182	-0.13289427	-0.59946207	0.751035177	1.044743821	0.211635253	1.320195821
Q5KU26	COLEC12	Collectin-12	-1.399730246	-1.139235797	-0.81857936	-1.117161344	-1.275786313	-1.074000581	0.312665174	-0.067938829	-0.628162383
Q8NBJ5	COLGALT1	Procollagen galactosyltransferase 1	-1.164884385	-1.064917477	-1.098505545	-0.685013515	-0.537424112	-0.54793177	-0.305788392	-0.232768963	-0.260151897
Q9Y6G5	COMMD10	COMM domain-containing protein 10	-0.210896782	-0.323732592	-0.16326792	-0.298672743	-0.298672743	-0.109358756	0.128293401	0.199122642	0.100304906
Q86X83	COMMD2	COMM domain-containing protein 2	-0.217591435	0.298658316	-0.293358943	0.142740172	0.488515009	-0.380821784	-0.152003093	0.113700499	-0.430508908
Q9UBI1	COMMD3	COMM domain-containing protein 3	-0.502259911	-0.214240226	-0.320125852	-0.249822294	-0.1376478	-0.19759996	0.055195654	0.244887059	-0.070966521
R4GMX3	COMMD3-BMI1	COMMD3-BMI1 readthrough	-0.810966176	-0.63039393	-0.506352666	-0.612637459	-0.19759996	-0.401634795	0.018634174	-0.075520008	-0.13606155
Q9H0A8	COMMD4	COMM domain-containing protein 4	-0.267079618	-0.144010303	-0.392137097	-0.215914857	-0.131313235	-0.36215794	0.025737561	0.173767068	-0.038006323
Q9GZQ3	COMMD5	COMM domain-containing protein 5	-0.367731785	-0.222632891	-0.148800661	-0.192645078	-0.187707155	-0.190997225	-0.061902439	0.214124805	0.041242982
Q7Z4G1	COMMD6	COMM domain-containing protein 6	-0.13606155	0.005759269	-0.281035664	-0.09696173	-0.17299399	-0.418889825	-0.267079618	0.022900402	-0.217591435
A0A2R8Y455	COMMD7	COMM domain-containing protein 7	-0.582079992	-0.321928095	-0.567040593	-0.438307279	-0.479954976	-0.407363571	-0.253257284	-0.048412205	-0.174621396
Q9NX08	COMMD8	COMM domain-containing protein 8	-0.281035664	-0.081613766	-0.260151897	-0.16326792	-0.177881725	-0.194294815	0.056583528	0.172487516	-0.190997225
Q9P000	COMMD9	COMM domain-containing protein 9	-0.377069649	-0.289827252	-0.288064643	-0.286304185	-0.311148256	-0.241270432	-0.074000581	0.097610797	-0.192645078
A0A286SD53	COMT	Catechol-O-methyltransferase (Fragment)	0.084064265	-3.426625474	1.49978212	0.736388401	-3.145605322	1.737686761	0.693319679	-3.943416472	1.635986504
P53621	COPA	Coatomer subunit alpha	0.049630768	0.109694865	-0.092340172	-0.017417053	0.094911647	-0.202571918	-0.048412205	-0.067938829	-0.106249498
P53618	COPB1	Coatomer subunit beta	0.093560176	0.092207438	-0.036525876	-0.061902439	0.059355278	-0.227692025	0.020057652	-0.089267338	0.044044333
P35606	COPB2	Coatomer subunit beta'	0.027154052	0.064882852	-0.042456799	-0.046921047	0.027154052	-0.128156351	0.020057652	-0.01449957	0.048236186
O14579	COPE	Coatomer subunit epsilon	0.185232254	0.069014678	0.10701825	-0.008682243	0.005759269	-0.061902439	-0.027674958	-0.152003093	-0.17625064
Q9Y678	COPG1	Coatomer subunit gamma-1	0.073134705	0.112366523	-0.055891201	-0.013043037	0.048236186	-0.263611599	0.046840254	-0.070966521	0.053806444
Q9UBF2	COPG2	Coatomer subunit gamma-2	-0.144010303	0.237563718	0.163498732	0.039840265	0.299830762	0.146655222	-0.537424112	-0.18606493	-0.229382353
Q9NQ92	COPRS	Coordinator of PRMT5 and differentiation stimulator	0.293958979	0.280956314	0.358396262	0.709290636	0.524063676	0.494671612	-0.392137097	-0.330973234	-0.63039393
Q9UNS2	COPS3	COP9 signalosome complex subunit 3	-0.043943348	0.053806444	0.048236186	0.236339539	0.271425676	0.283329168	-0.038006323	0.055195654	0.022900402
D6RFN0	COPS4	COP9 signalosome complex subunit 4	-0.002888279	0.063502942	0.045442971	-0.00433459	0	0.034215715	-0.083141235	0.057970069	-0.241270432
A0A024R7W9	COPS5	COP9 constitutive photomorphogenic homolog subunit 5 (Arabidopsis), isoform CRA_a	0.015782997	-0.078563669	0.011495639	-0.023269779	-0.069451881	-0.15682011	0.042644337	0.074505436	-0.010134377
Q7L5N1	COPS6	COP9 signalosome complex subunit 6	-0.300448367	0.142740172	-0.164884385	0.10433666	0.166072676	0.027154052	-0.120294234	0.001441974	-0.17625064
Q9UBW8	COPS7A	COP9 signalosome complex subunit 7a	0.057970069	0.064882852	0.066261442	-0.078563669	-0.23786383	-0.001443417	0.071762669	0.096261853	-0.02180437
Q9H9Q2	COPS7B	COP9 signalosome complex subunit 7b	0.137503524	0.266636643	0.132247798	0.270229907	0.277389699	0.220329955	-0.09696173	0.117695043	-0.038006323
F8VVA7	COPZ1	Coatomer subunit zeta	-0.033569533	0.117695043	0.145351386	-0.061902439	0.022900402	-0.114035243	-0.080087911	-0.171368418	-0.200912694
Q9NZJ6	COQ3	Ubiquinone biosynthesis O-methyltransferase, mitochondrial	-1.795859283	0.010063683	-0.267079618	0.159629186	0.13093087	0.403813062	0.158337027	-0.19759996	-0.001443417
Q5HYK3	COQ5	2-methoxy-6-polyprenyl-1,4-benzoquinol methylase, mitochondrial	-0.440263476	-0.089267338	-0.325539348	0.480265122	0.521050737	0.682573297	-0.020340448	0.025737561	-0.200912694
Q9Y2Z9	COQ6	Ubiquinone biosynthesis monooxygenase COQ6, mitochondrial	0.189033824	-0.399730246	0.269033146	0.125651102	-0.15521265	0.437227739	0.252173413	-0.190997225	-0.011587974
Q99807	COQ7	5-demethoxyubiquinone hydroxylase, mitochondrial	-0.430508908	-0.351074441	-0.64385619	-0.074000581	0.011495639	0.158337027	-0.181149439	-0.086201035	-0.652901329
Q8NI60	COQ8A	Atypical kinase COQ8A, mitochondrial	-0.375197235	-0.194294815	-0.560642822	0.681674142	0.883620816	0.517023672	-0.06340917	0.056583528	-0.253257284
Q96D53	COQ8B	Atypical kinase COQ8B, mitochondrial	0.799916203	0.190298792	0.35614381	0.183962835	0.186500558	0.667210912	0.150559677	0.291603558	0.964213778
A0A024R611	CORO1A	Coronin	0.018634174	0.015782997	-0.070966521	-0.543719518	-0.518701058	-0.703689439	0.074505436	0.265436896	-0.081613766
A0A024R5K1	CORO1B	Coronin	-0.081613766	-0.161653263	-0.279283757	0.153156788	0.115033243	0.015782997	0.079975377	-0.110915901	-0.254977851
A0A0A6YYL4	CORO7-PAM16	Coronin	-0.20756107	0.015782997	-0.202571918	-0.212567535	-0.064917477	-0.347398782	0.138814469	0.309176187	0.092207438
A0S1I7	COX1	Cytochrome c oxidase subunit 1 (Fragment)	0.510961919	-0.036525876	-0.008682243	-0.131313235	-0.407363571	-0.289827252	0.470927257	-0.10780329	0.123003954
Q7KZN9	COX15	Cytochrome c oxidase assembly protein COX15 homolog	-0.397828209	-0.343732465	-0.592919225	-0.090802937	-0.401634795	-0.582079992	-0.586405918	-0.948975997	-0.744197163
Q14061	COX17	Cytochrome c oxidase copper chaperone	0.478195258	-0.084670324	0.924479992	-0.169744676	-0.691988685	0.427606173	0.49978212	-0.001443417	1.281549893
B7ZL88	COX18	COX18 protein	-0.200912694	-0.120294234	-0.246395464	0.284514133	0.149259365	0.187767747	-0.634867407	-0.552156356	-0.261880711
Q49B96	COX19	Cytochrome c oxidase assembly protein COX19	-0.074000581	-0.100051014	-0.450084446	0.194087052	0.211635253	-0.064917477	0.207892852	0.291603558	-0.061902439
A0A6B9RAE1	COX2	Cytochrome c oxidase subunit 2 (Fragment)	-0.17625064	-0.017417053	-0.139235797	-0.564904848	-0.502259911	-0.535331733	-0.083141235	0.214124805	-0.118726939
Q5RI15	COX20	Cytochrome c oxidase assembly protein COX20, mitochondrial	-0.038006323	0.197865391	0.205392513	-0.236163541	-0.2968993	-0.131313235	-0.349235441	-0.179514657	-0.263611599
P13073	COX4I1	Cytochrome c oxidase subunit 4 isoform 1, mitochondrial	-0.010134377	-0.095419565	-0.03948829	-0.040971781	-0.261880711	0.018634174	-0.195946441	-0.226003675	-0.307572802
Q53Y03	COX4NB	COX4 neighbor, isoform CRA_a	-0.231074664	-0.087733372	-0.17625064	-0.194294815	-0.066427362	-0.134477041	-0.042456799	0.008630305	-0.083141235
P20674	COX5A	Cytochrome c oxidase subunit 5A, mitochondrial	-0.00433459	-0.227692025	-0.242976753	-0.03948829	-0.377069649	-0.219269964	-0.54793177	-0.394031641	-0.171368418
Q6FHJ9	COX5B	Cytochrome c oxidase polypeptide Vb (Fragment)	0.067638717	0.212880566	0.088141597	0.202887833	-0.23786383	0.063502942	-0.646112164	-0.457989644	-0.244685096
P14854	COX6B1	Cytochrome c oxidase subunit 6B1	-0.045431429	0.053806444	0.224040274	-0.18606493	-0.323732592	-0.054392297	-0.06340917	0.09085343	-0.20756107
A0A024R9B7	COX6C	Cytochrome c oxidase polypeptide VIc	-0.01449957	0.128293401	-0.03209363	-0.314732593	-0.314732593	-0.367731785	-0.256700472	0.09085343	-0.232768963
H0UI06	COX7A2	Cytochrome c oxidase subunit 7A2, mitochondrial	0.046840254	0.154453593	-0.043943348	-0.588573754	-0.380821784	-0.345564459	-0.253257284	0.13093087	0.067638717
O14548	COX7A2L	Cytochrome c oxidase subunit 7A-related protein, mitochondrial	-0.450084446	-0.19759996	-0.377069649	-0.450084446	-0.584241333	-0.40545145	-0.300448367	-0.190997225	-0.246395464
P15954	COX7C	Cytochrome c oxidase subunit 7C, mitochondrial	0.119024103	0.25821739	-0.189351252	-0.377069649	-0.171368418	-0.452056689	-0.15682011	0.314986485	-0.064917477
O75976	CPD	Carboxypeptidase D	0.149259365	0.119024103	-0.084670324	0.199122642	-0.007231569	0.123003954	-0.19759996	-0.450084446	-0.100051014
D3DQM9	CPEB4	Cytoplasmic polyadenylation element binding protein 4, isoform CRA_b	0.14404637	-0.033569533	-0.10159814	0.075874867	0.042644337	0.046840254	-0.051399153	-0.16326792	-0.343732465
P14384	CPM	Carboxypeptidase M	-0.246395464	-0.214240226	-0.531156057	0.8623522	0.524063676	0.559736524	0.597411988	1.126972856	0.471967788
B0QZ18	CPNE1	Copine-1	-0.413115187	0.260627908	-0.268816758	-0.288064643	0.393965276	-0.117161344	-0.465938398	0.325386415	-0.171368418
O75131	CPNE3	Copine-3	-0.241270432	-0.560642822	-0.209227962	-0.575615328	-0.467932448	-0.052894948	0.199122642	0.305678743	0.248534836
Q86YQ8	CPNE8	Copine-8	0.011495639	-0.001443417	-0.179514657	-0.625934282	-0.785875195	-0.886299501	-0.083141235	-0.043943348	-0.16326792
P36551	CPOX	Oxygen-dependent coproporphyrinogen-III oxidase, mitochondrial	-0.332789088	-0.231074664	-0.461958547	0.025737561	0.021479727	-0.181149439	-0.184424571	0.062121712	-0.284545873
Q9BRF8	CPPED1	Serine/threonine-protein phosphatase CPPED1	0.166072676	-0.02620507	0.168642036	0.248534836	-0.054392297	0.070389328	-0.177881725	-0.1376478	-0.311148256
Q10570	CPSF1	Cleavage and polyadenylation specificity factor subunit 1	-0.023269779	0.057970069	-0.120294234	-0.158429363	-0.117161344	0.004321606	-0.152003093	-0.09696173	-0.174621396
A0A024R6H0	CPSF2	Cleavage and polyadenylation specificity factor subunit 2	0.176322773	0.113700499	0.224040274	0.014355293	-0.17299399	0.10433666	0.042644337	-0.055891201	0.22650853
O95639	CPSF4	Cleavage and polyadenylation specificity factor subunit 4	-0.190997225	-0.03948829	-0.02620507	-0.070966521	-0.330973234	0.042644337	-0.115597447	-0.10780329	-0.089267338
Q16630	CPSF6	Cleavage and polyadenylation specificity factor subunit 6	0.14404637	-0.020340448	-0.030619235	0.173767068	0.222804561	0.151858817	-0.015957574	0.069014678	-0.160040413
Q8N684	CPSF7	Cleavage and polyadenylation specificity factor subunit 7	0.032806145	-0.204233052	0.10433666	-0.205896101	-0.205896101	-0.260151897	-0.01887801	0.13093087	-0.18606493
P50416	CPT1A	Carnitine O-palmitoyltransferase 1, liver isoform	-0.10780329	-0.036525876	-0.090802937	0.121678557	0.180147861	0.059355278	-0.057391664	-0.298672743	-0.045431429
P23786	CPT2	Carnitine O-palmitoyltransferase 2, mitochondrial	-0.351074441	-0.222632891	-0.461958547	0.166072676	0.341416524	0.111031312	-0.029146346	0.100304906	-0.023269779
P17927	CR1	Complement receptor type 1	-0.685013515	-0.40354186	-0.592919225	1.601221086	1.954568571	1.598841578	-0.486004021	-0.502259911	-0.612637459
P29373	CRABP2	Cellular retinoic acid-binding protein 2	-0.347398782	-0.104697379	-0.469929258	1.711494907	2.506398832	2.551885103	-0.582079992	-0.844250767	-0.17625064
B5BU44	CRADD	CASP2 and RIPK1 domain containing adaptor with death domain	0.473007568	0.155749233	0.205392513	0.215367972	0.039840265	0.435095152	0.196607044	0.199122642	-0.147202107
P43155	CRAT	Carnitine O-acetyltransferase	0.425459305	0.449957484	0.3950628	-0.087733372	-0.232768963	-0.051399153	0.255802837	0.180147861	0.178873958
A0A1W2PPJ5	CRBN	Protein cereblon	-0.093879047	-0.226003675	-0.504304837	0.022900402	-0.027674958	0.038436182	-0.024736678	0.102993993	-0.087733372
Q5U0J5	CREB1	cAMP responsive element binding protein 1	-0.010134377	0.008630305	0.204140717	0.128293401	-0.311148256	-0.092340172	0.12035194	0.124328135	-0.066427362
Q92793	CREBBP	CREB-binding protein	-0.418889825	-0.325539348	-0.061902439	0.134878054	-0.30222618	0.024319679	0.403813062	-0.083141235	0.012926174
O75629	CREG1	Protein CREG1	-0.12973393	0.126972856	-0.042456799	0.601221086	0.46048047	0.622930351	0.806530289	0.773152397	0.732052073
A0A024R2G1	CRELD1	Protein disulfide-isomerase	-0.027674958	-0.048412205	-0.064917477	0.206643224	0.276198865	0.311503115	-0.061902439	-0.100051014	-0.002888279
Q6UXH1	CRELD2	Protein disulfide isomerase CRELD2	-0.274040765	-0.318325858	-0.471928835	-0.502259911	-0.40354186	-0.520769439	-0.089267338	0.232660757	-0.145605322
P50238	CRIP1	Cysteine-rich protein 1	-0.212567535	0.217851097	-0.182786076	0.219091058	0.263034406	-0.144010303	0.272620455	0.530070742	0.062121712
Q9P021	CRIPT	Cysteine-rich PDZ-binding protein	0.678071905	0.324234562	1.091530593	0.236339539	-0.360304767	0.253384236	0.451013243	-0.512513651	0.241230036
A0A0S2Z3Q4	CRK	V-crk sarcoma virus CT10 oncogene-like protein isoform 1 (Fragment)	0.177598929	0.097610797	-0.02620507	0.205392513	0.275007047	0.032806145	0.09895848	0.334568276	-0.169744676
P46109	CRKL	Crk-like protein	0.011495639	-0.09696173	-0.049904906	-0.036525876	-0.098505545	-0.202571918	-0.080087911	0.14404637	-0.377069649
Q8IUI8	CRLF3	Cytokine receptor-like factor 3	0.063502942	0.029982866	0.175045486	-0.564904848	-0.473931188	-0.537424112	0.014355293	0.046840254	0.002882509
Q9BZJ0	CRNKL1	Crooked neck-like protein 1	-0.144010303	-0.100051014	-0.100051014	-0.042456799	-0.1376478	0.03562391	0.067638717	0.154453593	0.232660757
Q5TZA2	CROCC	Rootletin	-0.459972731	-0.452056689	-0.857259828	-0.289827252	0.004321606	-0.3382504	-0.349235441	0.190298792	-0.783389931
Q53ET0	CRTC2	CREB-regulated transcription coactivator 2	0.40599236	0.275007047	0.166072676	0.010063683	0.018634174	-0.232768963	0.189033824	0.32308179	-0.069451881
Q6UUV7	CRTC3	CREB-regulated transcription coactivator 3	0.384049807	0.680774425	0.524063676	0.533064922	0.758729568	0.855192408	-0.1376478	-0.307572802	0.042644337
A0A0J9YWL0	CRYBG1	Beta/gamma crystallin domain-containing protein 1	0.372952098	0.527070336	0.240008965	0.760433875	0.907659828	0.480265122	-0.263611599	-0.164884385	-0.195946441
Q68DQ2	CRYBG3	Very large A-kinase anchor protein	0.151858817	0.146655222	0.084064265	0.192825404	0.018634174	0.13093087	-0.365871442	-0.258425153	-0.392137097
Q9Y2S2	CRYL1	Lambda-crystallin homolog	-0.81857936	-0.689659879	-0.701341684	-0.504304837	-0.2968993	-0.395928676	0.764685853	1.10433666	0.659924558
Q08257	CRYZ	Quinone oxidoreductase	-0.841662973	0.119024103	-0.195946441	-0.486004021	0.488515009	-0.142417045	-0.390245038	0.480265122	0.133563526
O95825	CRYZL1	Quinone oxidoreductase-like protein 1	-0.152003093	-0.081613766	-0.100051014	-0.179514657	-0.181149439	-0.239566125	0.35952117	0.486456956	0.399444565
A0A024RB75	CS	Citrate synthase	-0.365871442	-0.152003093	-0.318325858	0.176322773	0.237563718	0.141432791	-0.077041036	-0.020340448	-0.083141235
A0A024RAV4	CSDA	Cold shock domain protein A, isoform CRA_b	-0.052894948	0.49978212	0.112366523	0.669026766	0.919912089	0.711054322	0.09895848	0.524063676	-0.074000581
A0A024R0E2	CSDE1	Cold shock domain containing E1, RNA-binding, isoform CRA_a	-0.2968993	-0.270555993	-0.321928095	-0.067938829	-0.020340448	-0.106249498	-0.1376478	-0.17299399	-0.249822294
P55060	CSE1L	Exportin-2	0.029982866	0.027154052	0.063502942	0.053806444	0.132247798	0.039840265	0.014355293	0.041242982	0.010063683
A0A024R0A1	CSF1	Macrophage colony-stimulating factor 1	-0.434402824	-0.304006187	-0.673462652	-0.268816758	-0.628162383	0.108357178	0.804053559	1.254594043	1.068326861
P07333	CSF1R	Macrophage colony-stimulating factor 1 receptor	-0.682695932	-0.935117148	-0.659722595	-0.281035664	-0.295128036	-0.510457064	0.250961574	0.041242982	0.066261442
P15509	CSF2RA	Granulocyte-macrophage colony-stimulating factor receptor subunit alpha	-0.279283757	-0.117161344	-0.10159814	-0.253257284	-0.397828209	-0.354759487	-0.046921047	-0.174621396	-0.01887801
Q8N6G5	CSGALNACT2	Chondroitin sulfate N-acetylgalactosaminyltransferase 2	0.028569152	-0.152003093	-0.100051014	-0.054392297	-0.057391664	0.115033243	-0.112474729	-0.142417045	0.018634174
A0A590UJ43	CSNK1A1	Casein kinase I isoform alpha	-0.195946441	-0.220950447	0.018634174	-0.061902439	-0.051399153	-0.007231569	0.137503524	-0.106249498	0.296310561
H7BYT1	CSNK1D	Casein kinase I isoform delta	-0.081613766	-0.365871442	-0.632628934	-0.078563669	-0.106249498	-0.318325858	0.03562391	-0.144010303	-0.030619235
U3KQB3	CSNK1G1	Non-specific serine/threonine protein kinase	-0.112474729	-0.15682011	-0.274040765	-0.356605547	-0.345564459	-0.461958547	0.022900402	0.022900402	-0.083141235
Q5U5J2	CSNK2A1	CSNK2A1 protein	-0.117161344	-0.153606979	-0.166502663	-0.06039728	-0.06039728	-0.077041036	-0.179514657	-0.139235797	-0.189351252
P19784	CSNK2A2	Casein kinase II subunit alpha'	-0.06039728	-0.038006323	0.012926174	-0.045431429	-0.054392297	-0.100051014	0.024319679	-0.03948829	0.031395196
Q5SRQ6	CSNK2B	Casein kinase II subunit beta	-0.166502663	-0.03209363	0.015782997	-0.184424571	-0.061902439	-0.057391664	-0.168122759	-0.254977851	-0.161653263
P01040	CSTA	Cystatin-A	-1.10159814	-0.810966176	-1.095419565	-1.329159664	-1.502259911	-1.430508908	-0.168122759	-0.248107862	-1.293358943
Q76LA1	CSTB	CSTB protein	-0.516635639	-0.316528107	-0.212567535	0.725086725	0.855192408	0.655351829	-1.002888279	-0.736965594	-1.114035243
Q05048	CSTF1	Cleavage stimulation factor subunit 1	-0.069451881	0.177598929	-0.300448367	0.25821739	0.364012054	0.113700499	-0.40354186	-0.106249498	-0.226003675
B3V096	CSTF2	BetaCstF-64 variant 2	0.067638717	0.14404637	-0.024736678	0.393965276	0.366252264	0.197865391	-0.067938829	-0.055891201	-0.813499442
Q9H0L4	CSTF2T	Cleavage stimulation factor subunit 2 tau variant	0.360645202	0.350497247	0.309176187	0.37517848	0.355016264	0.3021728	-0.282789701	-0.145605322	-0.407363571
E9PLP8	CSTF3	Cleavage stimulation factor subunit 3	-0.077041036	-0.011587974	-0.048412205	0.100304906	0.134878054	0.12035194	-0.291592017	-0.284545873	-0.134477041
Q13363	CTBP1	C-terminal-binding protein 1	-0.042456799	0.031395196	-0.020340448	0.01720929	-0.114035243	-0.03209363	-0.066427362	0.057970069	-0.15521265
P56545	CTBP2	C-terminal-binding protein 2	-0.304006187	-0.17625064	-0.826232932	-0.195946441	-0.45600928	-0.717856771	-0.275786313	0.073134705	-0.011587974
P49711	CTCF	Transcriptional repressor CTCF	0.132247798	0.180147861	-0.171368418	0.191562651	0.031395196	-0.03209363	-0.272297327	-0.142417045	-0.461958547
Q9Y5B0	CTDP1	RNA polymerase II subunit A C-terminal domain phosphatase	-0.147202107	-0.117161344	-0.040971781	0.163498732	-0.011587974	0.151858817	-0.168122759	-0.066427362	-0.150400989
H7C1Z7	CTDSP1	Protein-serine/threonine phosphatase (Fragment)	-0.510457064	-0.575615328	0.077242999	-0.332789088	-0.444183845	-0.128156351	0.066261442	0.051024003	-0.042456799
A0A024R5Q8	CTDSPL2	CTD (Carboxy-terminal domain, RNA polymerase II, polypeptide A) small phosphatase like 2, isoform CRA_a	0.210388864	0.134878054	0.112366523	0.141432791	0.128293401	-0.001443417	-0.270555993	-0.045431429	-0.204233052
A0A384MDY0	CTNNA1	Catenin (Cadherin-associated protein), alpha 1, 102kDa, isoform CRA_b	-0.011587974	-0.103146927	0.102993993	0.283329168	0.314986485	0.3068455	-0.210896782	-0.352915787	-0.49410907
A0A2R8Y5A3	CTNNB1	Catenin beta-1	-0.089267338	-0.086201035	-0.395928676	-0.02620507	-0.575615328	-0.469929258	0.230203013	0.147957881	-0.394031641
A0A087WUB9	CTNNBL1	Beta-catenin-like protein 1	0.03562391	0.23511432	0.155749233	-0.187707155	-0.139235797	-0.075520008	-0.220950447	-0.194294815	-0.265344567
O60716	CTNND1	Catenin delta-1	0.097610797	0.142740172	0.204140717	-0.241270432	-0.272297327	-0.184424571	-0.177881725	-0.123433941	-0.121863233
P17812	CTPS1	CTP synthase 1	0.206643224	0.067638717	0.025737561	0.331131922	0.217851097	-0.036525876	0.037030731	0.084064265	0.004321606
Q9NRF8	CTPS2	CTP synthase 2	0.018634174	-0.190997225	-0.311148256	-0.121863233	-0.401634795	-0.422752464	0.399444565	0.679874148	0.317304068
X6R8A1	CTSA	Carboxypeptidase	-0.606034724	-0.465938398	-0.614845103	-0.997117491	-0.867752202	-0.852042119	0.379620962	0.461528559	0.317304068
P07858	CTSB	Cathepsin B	-0.606034724	-0.668868078	-0.450084446	-1.621488377	-1.411195433	-1.164884385	0.319617934	0.343692069	0.254594043
P53634	CTSC	Dipeptidyl peptidase 1	0.236339539	-0.148800661	0.877351626	0.719840555	0.504874589	0.667210912	0.599317794	0.531069493	0.751035177
P09668	CTSH	Pro-cathepsin H	-0.272297327	-0.23786383	-0.490050854	-1.055891201	-0.729770093	-0.979942348	0.512985335	0.366252264	0.220329955
P43235	CTSK	Cathepsin K	-0.522840789	0.232660757	-0.897006007	-0.828793173	-0.813499442	-1.194294815	-0.2968993	0.292781749	-0.698997744
A0A024R276	CTSL	Cathepsin L, isoform CRA_a	0.23388806	0.012926174	0.201633861	-1.514573173	-1.365871442	-1.680382066	-1.174621396	-1.318325858	-1.343732465
P43234	CTSO	Cathepsin O	-0.168122759	0.10701825	0.084064265	-0.564904848	-0.926865295	-0.584241333	0.276198865	0.42867841	0.057970069
P25774	CTSS	Cathepsin S	0.272620455	0.530070742	0.221567789	-0.356605547	-0.268816758	-0.582079992	-0.048412205	0.177598929	-0.051399153
Q9P2B4	CTTNBP2NL	CTTNBP2 N-terminal-like protein	-0.277533976	-0.17299399	-0.20756107	-0.035046947	-0.125006361	-0.023269779	-0.254977851	-0.023269779	-0.145605322
Q9H467	CUEDC2	CUE domain-containing protein 2	0.426533138	0.23878686	0.554834396	0.431890348	0.167357928	-0.378944497	-0.281035664	0.123003954	-0.19759996
A0A090N7U0	CUL1	Cullin 1	0.686164326	0.515005916	0.285698126	0.230203013	0.3021728	0.097610797	-0.222632891	-0.236163541	-0.153606979
A0A0A0MTN0	CUL2	Cullin-2	-0.03948829	0.160920188	-0.084670324	0.092207438	0.24610401	0.034215715	-0.048412205	0	-0.045431429
Q13618	CUL3	Cullin-3	-0.152003093	-0.110915901	-0.16326792	0.186500558	0.272620455	0.22897257	0.162210036	0.212880566	0.169925001
Q13619	CUL4A	Cullin-4A	-0.174621396	-0.288064643	-0.274040765	-0.125006361	-0.234465254	-0.220950447	-0.270555993	-0.395928676	-0.327348371
Q13620	CUL4B	Cullin-4B	-0.048412205	-0.12973393	-0.03209363	-0.13289427	-0.256700472	-0.164884385	0.064882852	-0.038006323	-0.043943348
Q93034	CUL5	Cullin-5	0.289244285	0.18142064	0.231432408	0.048236186	0.03562391	-0.029146346	0.112366523	0.123003954	0.178873958
O60888	CUTA	Protein CutA	-0.147202107	-0.114035243	0.310340121	0.059355278	-0.360304767	0.020057652	0.439357178	0.610700062	0.504874589
Q9NTM9	CUTC	Copper homeostasis protein cutC homolog	0.100304906	-0.087733372	0.857582955	0.149259365	0.142740172	0.471967788	0.224040274	-0.13289427	0.431890348
P39880	CUX1	Homeobox protein cut-like 1	-0.23786383	-0.229382353	-0.205896101	-0.117161344	-0.184424571	-0.089267338	-0.121863233	-0.209227962	-0.109358756
Q9P013	CWC15	Spliceosome-associated protein CWC15 homolog	0.446785562	0.59454855	0.656267535	0.593592806	0.390667686	0.483364361	-0.234465254	-0.152003093	0.008630305
Q9HCG8	CWC22	Pre-mRNA-splicing factor CWC22 homolog	-0.177881725	-0.080087911	0.129612738	-0.174621396	-0.4639471	-0.382701517	0.290424404	0.327687364	0.132247798
Q6UX04	CWC27	Spliceosome-associated protein CWC27 homolog	-0.168122759	0.063502942	-0.078563669	-0.19759996	-0.123433941	0.155749233	-0.241270432	0.77483976	-0.545824107
Q69YN2	CWF19L1	CWF19-like protein 1	0.364012054	0.187767747	0.412510571	-0.15521265	-0.411195433	-0.323732592	0.025737561	-0.15521265	-0.098505545
Q2TBE0	CWF19L2	CWF19-like protein 2	-0.140825544	0.039840265	0.462575888	0.010063683	0.163498732	0.175045486	0.037030731	0.117695043	0.2880632
A0A6I8PIU0	CXCL16	C-X-C motif chemokine 16	0.132247798	0.402722177	0.478195258	0.231432408	-0.103146927	0.387362541	-0.242976753	-0.371459681	-0.261880711
Q9H5V9	CXorf56	UPF0428 protein CXorf56	0.788268083	0.368489001	0.654435541	0.295135249	0.180147861	0.671746267	0.074505436	0.187767747	0.780730036
Q9P0U4	CXXC1	CXXC-type zinc finger protein 1	-0.327348371	-0.295128036	-0.217591435	-0.15521265	-0.231074664	-0.064917477	-0.399730246	-0.454031631	-0.545824107
Q7LFL8	CXXC5	CXXC-type zinc finger protein 5	0.99566541	0.584962501	0.660837368	0.249748715	0.111031312	0.215367972	-0.126580497	-0.222632891	-0.722610301
F5H1Q2	CYB561A3	Cytochrome b ascorbate-dependent protein 3	-0.195946441	0.084064265	-0.098505545	-1.595096878	-1.61705613	-1.481968507	-0.828793173	-1.227692025	-1.008682243
A0A024R342	CYB561D2	Cytochrome b-561 domain containing 2, isoform CRA_a	-0.59946207	0.370722275	0.025737561	-0.017417053	0.062121712	0.057970069	0.304511042	0.456280482	0.067638717
O43169	CYB5B	Cytochrome b5 type B	-0.371459681	-0.161653263	-0.254977851	-0.291592017	-0.152003093	-0.330973234	-0.347398782	-0.254977851	-0.597277823
Q9UHQ9	CYB5R1	NADH-cytochrome b5 reductase 1	-0.524915117	-0.054392297	-0.397828209	-0.588573754	-0.502259911	-0.508403406	0.23878686	0.327687364	0.351628329
P00387	CYB5R3	NADH-cytochrome b5 reductase 3	-0.392137097	-0.311148256	-0.522840789	-0.284545873	0.082702589	-0.286304185	-0.150400989	-0.13289427	-0.01449957
Q7L1T6	CYB5R4	Cytochrome b5 reductase 4	-0.492078535	-0.520769439	-0.15682011	-0.182786076	-0.369594529	0.09085343	-0.118726939	-0.055891201	0.35952117
P13498	CYBA	Cytochrome b-245 light chain	-0.222632891	-0.293358943	0.580145484	-1.254977851	-1.469929258	-0.749038426	-0.217591435	-0.349235441	0.295135249
P04839	CYBB	Cytochrome b-245 heavy chain	-0.486004021	-0.392137097	-0.4639471	-1.816037165	-2.10159814	-2.164884385	-0.181149439	-0.253257284	-0.227692025
Q9BQA9	CYBC1	Cytochrome b-245 chaperone 1	0.117695043	0.062121712	-0.06039728	-0.093879047	0.070389328	-0.195946441	-0.008682243	-0.015957574	-0.075520008
Q53TN4	CYBRD1	Cytochrome b reductase 1	-0.457989644	-0.444183845	-0.341902795	0.187767747	0.108357178	0.089498151	0.314986485	1.442545456	0.371837617
P08574	CYC1	Cytochrome c1, heme protein, mitochondrial	0.008630305	0.066261442	0.01720929	-0.043943348	-0.214240226	0.002882509	0.01720929	-0.118726939	0.12035194
Q7L576	CYFIP1	Cytoplasmic FMR1-interacting protein 1	-0.19759996	0.024319679	-0.281035664	-0.144010303	0.079975377	-0.267079618	0.171206827	0.367371066	0.077242999
E7EVJ5	CYFIP2	Cytoplasmic FMR1-interacting protein	0.254594043	0.858378925	-0.080087911	-0.231074664	-0.194294815	-0.957355663	-0.394031641	0.075874867	-0.867752202
Q8WWM9	CYGB	Cytoglobin	-0.265344567	-0.220950447	-0.710755715	1.521553331	2.885769574	2.630871383	-0.577766999	0.216610069	0.321928095
Q9NQC7	CYLD	Ubiquitin carboxyl-terminal hydrolase CYLD	0.249748715	0.079975377	0.515005916	0.212880566	0.124328135	0.150559677	-0.03209363	-0.134477041	0.343692069
Q16678	CYP1B1	Cytochrome P450 1B1	-0.341902795	-0.857259828	-0.569179503	-0.364013496	-0.732164608	-0.55851652	-0.265344567	-0.652901329	-0.03209363
E9PHG5	CYP20A1	Cytochrome P450 20A1	-0.650634722	-0.552156356	-2.59946207	-0.662003536	-0.267079618	-2.251538767	-0.033569533	-0.314732593	-1.780908942
Q02318	CYP27A1	Sterol 26-hydroxylase, mitochondrial	-0.675765438	-0.768567592	-1.19759996	-0.844250767	-1.095419565	-0.729770093	-1.336427665	-1.535331733	-0.98279071
Q96SQ9	CYP2S1	Cytochrome P450 2S1	-0.708396442	-0.428565884	-0.351074441	-0.715485867	-0.508403406	-0.469929258	0.212880566	0.422233001	0.793271654
Q6ZWL3	CYP4V2	Cytochrome P450 4V2	-1.017417053	-1.311148256	-1.234465254	-0.946193556	-0.577766999	-0.76121314	-0.371459681	-0.239566125	-0.689659879
A0A0C4DFL7	CYP51A1	Lanosterol 14-alpha demethylase	0.032806145	-0.325539348	-0.646112164	-0.148800661	-0.215914857	-0.432454552	-0.058893689	0.03562391	-0.030619235
Q9H0Q0	CYRIA	CYFIP-related Rac1 interactor A	-0.123433941	0.261831659	-0.033569533	-1.083141235	-1.481968507	-1.54793177	0.240008965	0.320773477	0.326537348
A0A1W2PRQ0	CYRIB	CYFIP-related Rac1 interactor B	-0.078563669	1.338567037	-1.005782353	0.230203013	0.393965276	-1.23786383	-0.897006007	0.260627908	-2.265344567
Q9H1C7	CYSTM1	Cysteine-rich and transmembrane domain-containing protein 1	-0.390245038	-0.200912694	-0.356605547	-0.722610301	-0.671163536	-0.680382066	-0.836501268	-1.13289427	-0.614845103
Q15438	CYTH1	Cytohesin-1	0.117695043	0.352758525	0.265436896	-0.078563669	0.159629186	-0.010134377	0.304511042	0.221567789	0.3068455
A0A0D9SFG6	CYTH2	Cytohesin-2	0.210388864	0.180147861	0.204140717	0.22650853	0.397255346	-0.418889825	0.443606651	-0.438307279	-0.200912694
O60759	CYTIP	Cytohesin-interacting protein	0.337996464	0.313826296	0.45206823	-0.02620507	-0.256700472	0.140124224	0.101650076	0.108357178	0.372952098
Q9NWV4	CZIB	CXXC motif containing zinc binding protein	0.007195501	-0.036525876	0	0.12035194	-0.181149439	-0.081613766	0.088141597	0.180147861	0.214124805
P61803	DAD1	Dolichyl-diphosphooligosaccharide--protein glycosyltransferase subunit DAD1	-0.126580497	-0.054392297	-0.061902439	0.248534836	0.248534836	0.207892852	0.192825404	0.289244285	0.167357928
A0A024R2W4	DAG1	Alpha-dystroglycan	-0.184424571	-0.03209363	-0.220950447	-0.13289427	-0.15521265	0.021479727	0.263034406	0.427606173	-0.061902439
Q8NCG7	DAGLB	Diacylglycerol lipase-beta	-0.110915901	-0.430508908	-0.212567535	0.014355293	-0.486004021	-0.19759996	0.633198686	0.028569152	0.201633861
A0A024R529	DAK	ATP-dependent dihydroxyacetone kinase	0.046840254	0.200378798	0.237563718	0.029982866	0.111031312	0.09085343	0.3021728	0.347098671	0.291603558
P51398	DAP3	28S ribosomal protein S29, mitochondrial	-0.123433941	0.001441974	-0.291592017	0.010063683	0.145351386	0.089498151	-0.293358943	0.042644337	-0.205896101
Q9UN19	DAPP1	Dual adapter for phosphotyrosine and 3-phosphotyrosine and 3-phosphoinositide	0.934327778	1.196607044	1.100304906	-0.118726939	0.215367972	-0.231074664	-0.164884385	-0.035046947	-0.330973234
P14868	DARS1	Aspartate--tRNA ligase, cytoplasmic	0.075874867	0.10433666	-0.038006323	-0.017417053	-0.01887801	-0.145605322	-0.209227962	-0.275786313	-0.210896782
A0A0S2Z569	DAZAP1	DAZ associated protein 1 isoform 1 (Fragment)	0.112366523	0.024319679	0.044044333	-0.01887801	-0.092340172	-0.20756107	-0.074000581	-0.035046947	-0.293358943
Q5IRN2	DAZAP1/MEF2D	DAZAP1/MEF2D fusion protein	0.166072676	0.081339627	0.509949146	0.468843943	0.461528559	0.512985335	-0.139235797	0.160920188	0.563646269
P07108	DBI	Acyl-CoA-binding protein	-0.275786313	-0.134477041	-0.416962376	0.048236186	0.053806444	-0.360304767	-0.375197235	-0.089267338	-0.880975897
Q9UJU6	DBNL	Drebrin-like protein	0.004321606	0.102993993	-0.001443417	0.286881148	0.230203013	0.092207438	-0.042456799	0.038436182	-0.270555993
Q5SQH4	DBP2	RNA helicase	0.18142064	0.236339539	0.311503115	-0.052894948	-0.042456799	-0.114035243	-0.15682011	-0.038006323	-0.09696173
Q9UK59	DBR1	Lariat debranching enzyme	-0.055891201	0.022900402	0.059355278	-0.083141235	-0.184424571	-0.323732592	-0.092340172	-0.02620507	-0.115597447
P11182	DBT	Lipoamide acyltransferase component of branched-chain alpha-keto acid dehydrogenase complex, mitochondrial	-0.416962376	-0.205896101	-0.382701517	0.336854639	0.416839742	0.413594082	-0.007231569	0.22650853	-0.027674958
Q9Y4B6	DCAF1	DDB1- and CUL4-associated factor 1	0.35952117	0.348232419	0.252173413	0.35952117	0.352758525	0.285698126	0.012926174	0.167357928	0.142740172
P61962	DCAF7	DDB1- and CUL4-associated factor 7	-0.084670324	0.052415894	-0.070966521	0.012926174	0.051024003	-0.277533976	-0.148800661	0.032806145	-0.194294815
Q8WVC6	DCAKD	Dephospho-CoA kinase domain-containing protein	-0.10780329	-0.005782353	-0.106249498	-0.606034724	0.166072676	-0.289827252	-0.467932448	0.025737561	-0.148800661
P81605	DCD	Dermcidin	-0.926865295	-0.343732465	-0.16326792	-0.708396442	-1.662003536	-0.775959726	-0.343732465	-1.61705613	-0.06039728
D6RFG8	DCK	Deoxycytidine kinase	0.410341105	0.835115615	0.686164326	0.189033824	0.230203013	0.212880566	0.180147861	0.282143229	0.310340121
A0A0S2Z5R3	DCP1A	DCP1 decapping enzyme-like protein A isoform 1 (Fragment)	0.3021728	0.216610069	0.248534836	-0.074000581	-0.090802937	-0.128156351	-0.215914857	-0.148800661	-0.219269964
Q8IZD4	DCP1B	mRNA-decapping enzyme 1B	-0.241270432	-0.045431429	-0.706041021	0.264236151	0.577247536	0.004321606	-1.380821784	-0.706041021	-1.083141235
A0A384MTI8	DCPS	m7GpppX diphosphatase	0.094911647	0.528071165	0.458382004	-0.168122759	0.062121712	0.158337027	-0.354759487	0.108357178	-0.090802937
P32321	DCTD	Deoxycytidylate deaminase	-0.008682243	0.075874867	0.197865391	-0.23786383	-0.098505545	-0.066427362	-0.217591435	-0.017417053	-0.139235797
E7EX90	DCTN1	Dynactin subunit 1	-0.10159814	0	-0.008682243	-0.112474729	-0.086201035	-0.103146927	0.151858817	0.186500558	0.119024103
O75935	DCTN3	Dynactin subunit 3	-0.152003093	-0.117161344	-0.052894948	-0.147202107	-0.087733372	-0.131313235	-0.01887801	0.125651102	-0.074000581
A0A0S2Z5D4	DCTN4	Dynactin 4 isoform 1 (Fragment)	-0.098505545	0.125651102	-0.20756107	-0.002888279	-0.087733372	-0.320125852	0.12035194	0.167357928	0.020057652
Q9BTE1	DCTN5	Dynactin subunit 5	-0.06340917	0.09085343	-0.048412205	-0.249822294	0.014355293	-0.282789701	-0.007231569	0.086783766	-0.007231569
O00399	DCTN6	Dynactin subunit 6	-0.095419565	0.092207438	-0.008682243	-0.286304185	-0.182786076	-0.312939312	0.01720929	0.085424656	0.189033824
Q9H773	DCTPP1	dCTP pyrophosphatase 1	-0.212567535	-0.145605322	-0.224317298	0.39176772	0.613531653	0.296310561	-0.597277823	-0.295128036	-0.562772261
Q96GG9	DCUN1D1	DCN1-like protein 1	0.138814469	0.03562391	0.191562651	0.166072676	0.034215715	0.285698126	0.10701825	0.034215715	-0.046921047
Q8IWE4	DCUN1D3	DCN1-like protein 3	0.23388806	0.147957881	0.154453593	0.602171791	0.663572335	0.619178216	-0.378944497	-0.411195433	-0.415037499
A0A384NY14	DCXR	Dicarbonyl/L-xylulose reductase, isoform CRA_b	-0.200912694	0.089498151	0.085424656	0.005759269	0.242450074	0.247319935	-0.265344567	-0.017417053	0.034215715
O95865	DDAH2	N(G),N(G)-dimethylarginine dimethylaminohydrolase 2	-0.483984853	-0.231074664	-0.883635243	-0.454031631	-0.010134377	-0.833927324	-0.55851652	0.008630305	-1.171368418
Q16531	DDB1	DNA damage-binding protein 1	0.048236186	0.101650076	0.038436182	-0.153606979	-0.13289427	-0.204233052	-0.161653263	-0.200912694	0.051024003
Q92466	DDB2	DNA damage-binding protein 2	0.651683181	1.012926174	0.811471031	0.049630768	-0.145605322	-0.011587974	-0.358453971	-0.295128036	-0.168122759
Q8NEL9	DDHD1	Phospholipase DDHD1	0.3068455	0.546956178	0.331131922	-0.282789701	-0.272297327	-0.422752464	-0.284545873	-0.144010303	-0.182786076
Q5TDH0	DDI2	Protein DDI1 homolog 2	0.052415894	0.219091058	0.034215715	0.084064265	0.186500558	0.205392513	-0.281035664	-0.214240226	-0.382701517
A0A024RAD5	DDOST	Dolichyl-diphosphooligosaccharide--protein glycosyltransferase 48 kDa subunit	-0.256700472	-0.369594529	-0.36215794	-0.215914857	-0.084670324	-0.246395464	0.053806444	0.093560176	0.295135249
Q96HY6	DDRGK1	DDRGK domain-containing protein 1	-0.231074664	-0.067938829	-0.279283757	-0.121863233	-0.06039728	-0.078563669	0.09895848	0.244887059	-0.052894948
J3KQ18	DDT	D-dopachrome decarboxylase	-0.15682011	-0.089267338	-0.1376478	0.175045486	0.40053793	0.059355278	-0.001443417	0.321928095	-0.508403406
A0A0F7RQT4	DDT3	D-dopachrome tautomerase 3	-0.713118852	-0.4639471	-0.985644707	-0.867752202	-0.02620507	-0.258425153	-0.469929258	0.212880566	-0.957355663
A3RJH1	DDX1	ATP-dependent RNA helicase DDX1	-0.052894948	0.159629186	-0.164884385	-0.074000581	0.01720929	-0.364013496	0.002882509	0.093560176	-0.184424571
Q13206	DDX10	Probable ATP-dependent RNA helicase DDX10	0.620117165	0.859174456	0.597411988	0.87026607	0.725959235	1.005040617	0.443606651	0.509949146	0.690640579
Q9NVP1	DDX18	ATP-dependent RNA helicase DDX18	-0.15682011	-0.083141235	-0.261880711	0.150559677	0.002882509	-0.279283757	0.046840254	0.067638717	-0.246395464
Q9NUU7	DDX19A	ATP-dependent RNA helicase DDX19A	0.159629186	0.429749851	0.097610797	0.308011315	0.515005916	0.112366523	0.425459305	0.783247097	0.119024103
H3BQK0	DDX19B	RNA helicase	0.182692298	0.286881148	0.011495639	0.029982866	0.085424656	-0.139235797	-0.023269779	0.192825404	0.084064265
Q8IYV2	DDX20	RNA helicase	-0.352915787	-0.069451881	-0.450084446	-0.002888279	-0.304006187	-0.214240226	-0.377069649	-0.282789701	-0.53951953
Q9NR30	DDX21	Nucleolar RNA helicase 2	0.365132593	0.459431619	0.370722275	0.442545456	0.23511432	0.232660757	0.052415894	-0.023269779	-0.057391664
A0A024R0Z3	DDX23	RNA helicase	0.123003954	0.100304906	0.041242982	-0.222632891	-0.189351252	-0.254977851	-0.181149439	-0.192645078	-0.16326792
Q9GZR7	DDX24	ATP-dependent RNA helicase DDX24	0.105678078	0.324234562	-0.067938829	0.10701825	0.09085343	-0.029146346	-0.209227962	-0.226003675	-0.314732593
Q96GQ7	DDX27	Probable ATP-dependent RNA helicase DDX27	-0.038006323	0.008630305	-0.15682011	0.109694865	-0.125006361	-0.120294234	-0.150400989	-0.312939312	-0.380821784
Q9H8H2	DDX31	Probable ATP-dependent RNA helicase DDX31	-0.038006323	0.031395196	0.425459305	-0.256700472	-0.282789701	0.214124805	0.10701825	-0.220950447	0.687956494
O00148	DDX39A	ATP-dependent RNA helicase DDX39A	0.182692298	0.32308179	0.318461465	-0.418889825	-0.442222329	-0.477944251	0.01720929	0.100304906	0.261831659
Q13838	DDX39B	Spliceosome RNA helicase DDX39B	-0.033569533	0.079975377	0.002882509	-0.214240226	-0.263611599	-0.241270432	0.10701825	0.119024103	0.121678557
A0A0D9SF53	DDX3X	RNA helicase	-0.164884385	-0.092340172	-0.329159664	0.167357928	0.32308179	-0.281035664	-0.104697379	0.021479727	-0.646112164
O15523	DDX3Y	ATP-dependent RNA helicase DDX3Y	0.069014678	0.185232254	-0.407363571	0.366252264	0.513995979	-0.288064643	0.249748715	0.429749851	-0.506352666
Q86XP3	DDX42	ATP-dependent RNA helicase DDX42	-0.01887801	0.031395196	-0.02620507	0.172487516	0.109694865	0.045442971	-0.043943348	0.056583528	-0.080087911
A0A0C4DG89	DDX46	RNA helicase	0.221567789	0.147957881	0.088141597	0.280956314	0.259423152	0.079975377	-0.008682243	0.079975377	0.121678557
J3KTA4	DDX5	DEAD box protein 5	0.029982866	0.121678557	-0.274040765	0.046840254	0.255802837	-0.330973234	-0.358453971	-0.158429363	-0.979942348
F1T0L5	DDX51	ATP-dependent RNA helicase DDX51	0.070389328	0.070389328	-0.01449957	0.045442971	0.191562651	0.140124224	-0.069451881	-0.428565884	0.014355293
Q9Y2R4	DDX52	Probable ATP-dependent RNA helicase DDX52	0.163498732	-0.077041036	-0.161653263	0.187767747	0.046840254	0.113700499	0.014355293	-0.00433459	-0.461958547
Q8TDD1	DDX54	ATP-dependent RNA helicase DDX54	0.109694865	-0.115597447	0.249748715	-0.095419565	-0.40927823	0.279768422	-0.01887801	-0.090802937	0.324234562
O95786	DDX58	Antiviral innate immune response receptor RIG-I	0.579180148	0.69777382	0.570462931	-0.307572802	-0.397828209	-0.512513651	-0.286304185	-0.160040413	-0.270555993
P26196	DDX6	Probable ATP-dependent RNA helicase DDX6	0.172487516	0.328836464	0.153156788	0.372952098	0.474046599	0.222804561	0.046840254	0.147957881	0.3021728
A0A3G9HN97	DDX60	ATP-dependent RNA helicase DDX60	0.796597754	0.813114191	0.634128558	-0.334607229	-0.537424112	-0.564904848	-0.390245038	-0.531156057	-0.655171503
Q16698	DECR1	2,4-dienoyl-CoA reductase, mitochondrial	0.09085343	0.320773477	-0.01887801	0.27857955	0.500802053	0.327687364	-0.200912694	0.069014678	-0.184424571
Q9NUI1	DECR2	Peroxisomal 2,4-dienoyl-CoA reductase	-0.567040593	-0.17299399	-0.512513651	-0.76611194	-0.265344567	-0.182786076	-0.422752464	0.115033243	-0.401634795
Q6ZN54	DEF8	Differentially expressed in FDCP 8 homolog	-0.282789701	-0.321928095	-0.15521265	-0.312939312	0.055195654	0.187767747	0.109694865	0.015782997	0.159629186
A0A024R3P1	DEGS1	Sphingolipid 4-desaturase	-0.504304837	-0.323732592	-0.394031641	-0.179514657	-0.120294234	-0.258425153	-0.092340172	-0.2968993	0.12035194
A0A494C028	DEK	Protein DEK	0.474046599	0.438292852	0.172487516	0.09085343	-0.002888279	-0.436353731	-0.392137097	-0.309359421	-0.710755715
Q8TCE6	DENND10	DENN domain-containing protein 10	-0.284545873	-0.106249498	-0.117161344	-0.289827252	-0.388355457	-0.446148032	0.183962835	0.204140717	0.276198865
Q8TEH3	DENND1A	DENN domain-containing protein 1A	0.021479727	0.214124805	-0.057391664	-0.231074664	-0.095419565	-0.428565884	-0.270555993	-0.483984853	-0.614845103
Q6P3S1	DENND1B	DENN domain-containing protein 1B	0.379620962	0.683471893	0.54399072	0.930548119	1.16542962	0.838346737	0.004321606	0.145351386	-0.169744676
Q8IV53	DENND1C	DENN domain-containing protein 1C	0.710172748	0.773996325	0.784085143	1.290424404	1.152507948	0.849599011	0.279768422	0.204140717	0.706641057
E9PF32	DENND3	DENN domain-containing protein 3	0.057970069	0.005759269	0.215367972	-1.168122759	-1.395928676	-1.061902439	0.608809243	0.220329955	0.584962501
A0A0U1RR27	DENND4A	C-myc promoter-binding protein	0.180147861	0.209141398	0.018634174	0.025737561	-0.210896782	-0.244685096	-0.179514657	0.082702589	-0.075520008
O75064	DENND4B	DENN domain-containing protein 4B	0.137503524	0.180147861	0.209141398	0.429749851	0.540027269	0.520045024	-0.286304185	-0.067938829	-0.312939312
Q5VZ89	DENND4C	DENN domain-containing protein 4C	-0.870387262	-0.749038426	-1.070966521	0.340277405	0.451013243	0.215367972	-0.320125852	-0.117161344	-0.384583703
Q8IWF6	DENND6A	Protein DENND6A	-0.086201035	0.117695043	-0.083141235	-0.023269779	-0.001443417	-0.298672743	0.005759269	0.116364757	-0.10780329
O43583	DENR	Density-regulated protein	0.121678557	0.096261853	0.164786278	0.326537348	0.053806444	0.230203013	-0.074000581	0.046840254	-0.375197235
O75140	DEPDC5	GATOR complex protein DEPDC5	-0.134477041	-0.147202107	-0.13289427	-0.005782353	0.189033824	0.236339539	0.062121712	-0.249822294	-0.678071905
Q9Y315	DERA	Deoxyribose-phosphate aldolase	-0.02620507	0.024319679	0.069014678	0.125651102	0.101650076	0.12035194	0.351628329	0.430820497	0.314986485
A0A024R9G3	DERL1	Derlin	0.097610797	0.292781749	0.024319679	0.073134705	0.064882852	-0.057391664	-0.007231569	-0.174621396	0.206643224
Q9GZP9	DERL2	Derlin-2	-0.120294234	-0.330973234	-0.281035664	-0.312939312	-0.261880711	-0.291592017	0.042644337	0.204140717	0.011495639
O00273	DFFA	DNA fragmentation factor subunit alpha	0.074505436	0.037030731	0.074505436	-0.011587974	-0.169744676	-0.074000581	0.002882509	0.159629186	-0.219269964
O75907	DGAT1	Diacylglycerol O-acyltransferase 1	0.159629186	0.015782997	0.102993993	0.039840265	0.028569152	0.273814245	0.227741076	-0.01449957	0.162210036
A0A024RB23	DGKA	Diacylglycerol kinase	0.018634174	-0.061902439	-0.070966521	-0.106249498	-0.03209363	-0.115597447	0.22527493	0.2880632	0.339137385
Q9Y6T7	DGKB	Diacylglycerol kinase beta	0.727702673	-0.450084446	1.121678557	0.167357928	-0.662003536	0.968643756	0.896078055	-0.390245038	1.703986604
A0A0A0MTI1	DHCR24	Delta(24)-sterol reductase	-0.852042119	-0.569179503	-0.994240731	-0.560642822	-0.567040593	-0.897006007	-0.841662973	-0.710755715	-1.074000581
A0A024R5F7	DHCR7	7-dehydrocholesterol reductase isoform 1	-0.722610301	-0.535331733	-0.857259828	-0.805912948	-0.816037165	-1.168122759	-0.112474729	0.404903122	-0.401634795
Q02127	DHODH	Dihydroorotate dehydrogenase (quinone), mitochondrial	0.049630768	0.020057652	0.123003954	-0.15682011	-0.215914857	-0.347398782	0.252173413	0.202887833	0.140124224
P49366	DHPS	Deoxyhypusine synthase	1.113033665	1.071076162	1.168642036	-0.089267338	0.046840254	0.177598929	-0.488026018	-0.282789701	-0.210896782
Q96LJ7	DHRS1	Dehydrogenase/reductase SDR family member 1	-0.575615328	-0.991369695	-0.345564459	-0.522840789	-0.657445255	-0.168122759	-0.171368418	-0.321928095	-0.011587974
Q6UWP2	DHRS11	Dehydrogenase/reductase SDR family member 11	-0.192645078	-0.087733372	-0.064917477	2.452858965	3.039138394	2.864532845	-0.168122759	-0.046921047	-0.461958547
O75911	DHRS3	Short-chain dehydrogenase/reductase 3	-1.268816758	-1.234465254	-1.369594529	-1.465938398	-1.560642822	-0.746615764	-0.219269964	-0.307572802	-0.66428809
Q9BTZ2	DHRS4	Dehydrogenase/reductase SDR family member 4	-0.174621396	-0.215914857	-0.19759996	-0.286304185	-0.378944497	-0.254977851	-0.120294234	-0.110915901	0.022900402
Q9Y394	DHRS7	Dehydrogenase/reductase SDR family member 7	-0.49410907	-0.386468347	-0.610433188	-0.703689439	-0.675765438	-0.816037165	-0.168122759	-0.377069649	-0.340075442
Q6IAN0	DHRS7B	Dehydrogenase/reductase SDR family member 7B	-0.18606493	-0.098505545	-0.281035664	-0.189351252	0.015782997	-0.115597447	0.138814469	0.059355278	-0.001443417
Q9BPW9	DHRS9	Dehydrogenase/reductase SDR family member 9	0.374065718	0.149259365	0.444667067	-0.628162383	-0.153606979	0	0.533064922	-0.147202107	0.360645202
A0A1S5UZ00	DHRSX	Dehydrogenase/reductase SDR family member	-0.524915117	-0.808437349	-0.783389931	-0.295128036	-0.219269964	-0.253257284	-0.471928835	-0.378944497	0.10433666
Q96HY7	DHTKD1	Probable 2-oxoglutarate dehydrogenase E1 component DHKTD1, mitochondrial	0.171206827	0.260627908	0.350497247	0.029982866	0.133563526	0.12035194	0.303342394	0.355016264	0.392866916
O43143	DHX15	Pre-mRNA-splicing factor ATP-dependent RNA helicase DHX15	0.217851097	0.190298792	-0.013043037	-0.148800661	-0.152003093	-0.358453971	-0.204233052	-0.210896782	-0.12973393
A0A087WYN9	DHX29	ATP-dependent RNA helicase DHX29	-0.275786313	-0.254977851	-0.323732592	-0.038006323	-0.15682011	-0.16326792	-0.051399153	0.074505436	-0.214240226
Q7L2E3	DHX30	ATP-dependent RNA helicase DHX30	-0.023269779	-0.045431429	-0.312939312	0.435095152	0.421155961	0.194087052	-0.027674958	-0.106249498	-0.413115187
Q14147	DHX34	Probable ATP-dependent RNA helicase DHX34	0.286881148	0.14404637	0.024319679	-0.330973234	-0.467932448	-0.272297327	-0.295128036	-0.371459681	-0.518701058
Q9H2U1	DHX36	ATP-dependent DNA/RNA helicase DHX36	0.319617934	0.248534836	0.209141398	0.430820497	0.449957484	0.286881148	0.01720929	0.093560176	-0.100051014
Q8IY37	DHX37	Probable ATP-dependent RNA helicase DHX37	0.116364757	-0.042456799	-0.158429363	0.10701825	-0.160040413	-0.158429363	-0.195946441	-0.189351252	-0.64385619
Q6P158	DHX57	Putative ATP-dependent RNA helicase DHX57	0.140124224	0.182692298	0.027154052	-0.01449957	0.513995979	-0.033569533	-0.234465254	0.39176772	0.365132593
Q08211	DHX9	ATP-dependent RNA helicase A	-0.005782353	-0.038006323	-0.16326792	-0.008682243	-0.055891201	-0.052894948	-0.093879047	-0.095419565	-0.02180437
A0A0S2Z5U7	DIABLO	Diablo homolog, mitochondrial (Fragment)	-0.258425153	-0.311148256	-0.300448367	-0.258425153	-0.205896101	0.01720929	-0.020340448	-0.027674958	0.09895848
A0A0G2JH68	DIAPH1	Protein diaphanous homolog 1	0.048236186	0.271425676	0.126972856	0.550900665	0.515005916	0.469885976	-0.650634722	-0.411195433	-0.57132159
B7ZLJ0	DIAPH2	DIAPH2 protein	-0.126580497	-0.109358756	-0.194294815	-0.06039728	-0.055891201	-0.098505545	0.109694865	0.231432408	0.217851097
Q9UPY3	DICER1	Endoribonuclease Dicer	-0.054392297	-0.010134377	-0.251538767	0.086783766	0.166072676	-0.13606155	-0.220950447	-0.117161344	-0.214240226
Q9BTC0	DIDO1	Death-inducer obliterator 1	0.055195654	-0.09696173	0.032806145	-0.126580497	-0.343732465	-0.40354186	-0.098505545	-0.195946441	-0.298672743
A0A494C0G7	DIMT1	rRNA adenine N(6)-methyltransferase	0.051024003	-0.046921047	-0.152003093	0.060739158	-0.029146346	0.082702589	-0.126580497	-0.055891201	0.027154052
Q9P265	DIP2B	Disco-interacting protein 2 homolog B	0.296310561	0.54399072	0.459431619	-0.200912694	-0.036525876	0.001441974	-0.098505545	0.34596403	0.012926174
Q8NDZ4	DIPK2A	Divergent protein kinase domain 2A	-0.17625064	0.418999465	-0.15682011	-0.205896101	-0.17625064	-0.394031641	0.227741076	0.340277405	0.304511042
Q9Y2L1	DIS3	Exosome complex exonuclease RRP44	0.364012054	0.344828497	0.243669081	0.12035194	0.153156788	0.086783766	-0.152003093	-0.254977851	-0.036525876
Q8IYB7	DIS3L2	DIS3-like exonuclease 2	-0.242976753	-0.089267338	-0.179514657	0.039840265	0.025737561	-0.19759996	-0.075520008	-0.001443417	-0.024736678
C4P096	DISC1	Disrupted in schizophrenia 1 isoform 8	-0.217591435	0.212880566	0.380729449	-0.573466862	-1.158429363	-0.795859283	0.799087306	0.531069493	0.422233001
O60832	DKC1	H/ACA ribonucleoprotein complex subunit DKC1	-0.109358756	-0.007231569	-0.267079618	0.060739158	-0.189351252	-0.187707155	-0.010134377	0.057970069	-0.289827252
A4D213	DKFZP586J0619	DKFZP586J0619 protein	-0.03209363	0.062121712	-0.077041036	0.283329168	0.166072676	0.079975377	-0.222632891	-0.13606155	-0.00433459
Q69YJ7	DKFZp667H197	Uncharacterized protein DKFZp667H197 (Fragment)	-0.035046947	-0.061902439	0.045442971	-0.171368418	-0.069451881	-0.150400989	0.025737561	0.073134705	-0.16326792
Q5JPC1	DKFZp667O1614	Solute carrier family 25 (Mitochondrial deoxynucleotide carrier), member 19, isoform CRA_a	-0.751465164	-0.597277823	-1.043943348	-0.873027144	-0.732164608	-0.988504361	-0.378944497	-0.064917477	-0.61705613
Q6MZT3	DKFZp686C1054	Uncharacterized protein DKFZp686C1054	0.154453593	0.27857955	0.214124805	-0.058893689	-0.005782353	-0.020340448	-0.033569533	0.071762669	0.031395196
Q7Z3U6	DKFZp686C2469	Uncharacterized protein DKFZp686C2469	-0.161653263	-0.249822294	-0.161653263	-0.394031641	-0.418889825	-0.666576266	0.39176772	0.209141398	-0.110915901
Q7Z3R8	DKFZp686D10173	DNA-directed RNA polymerase subunit beta	-0.190997225	-0.160040413	0.002882509	0.173767068	0.015782997	0.169925001	0.101650076	0.014355293	-0.095419565
Q5HYL4	DKFZp686E1893	Uncharacterized protein DKFZp686E1893	0.162210036	0.230203013	-0.02180437	0.319617934	0.255802837	0.361768359	-0.103146927	-0.195946441	0.082702589
Q5HYL6	DKFZp686E1899	Uncharacterized protein DKFZp686E1899	-0.00433459	-0.16326792	0.055195654	0.180147861	0.189033824	0.23511432	-0.200912694	-0.181149439	-0.401634795
Q7Z3D7	DKFZp686E2459	Uncharacterized protein DKFZp686E2459	0.09895848	-0.008682243	0.237563718	-0.212567535	-0.520769439	0.136191386	0.084064265	0.14404637	0.147957881
A4GYY8	DKFZp686F17268	Septin-7 (Fragment)	0.23878686	0.517023672	0.212880566	1.028569152	1.10701825	0.859174456	0.024319679	0.489542936	-0.075520008
Q7Z2Z4	DKFZp686I14200	Geranylgeranyl transferase type-2 subunit alpha (Fragment)	0.314986485	0.388465097	-2.373327247	-0.020340448	0.041242982	-2.888968688	-0.284545873	-0.325539348	-2.53951953
Q6AWA4	DKFZp686O0870	Uncharacterized protein DKFZp686O0870 (Fragment)	-0.075520008	0.132247798	-0.080087911	0.134878054	0.092207438	-0.024736678	-0.222632891	-0.153606979	-0.242976753
Q68D38	DKFZp686O15119	Glutaminase (Fragment)	0.393965276	0.530070742	0.276198865	0.403813062	0.565597176	0.151858817	-1.067938829	-0.270555993	-1.002888279
Q4FZ45	DKFZp686O2396	Chromosome 14 open reading frame 111, isoform CRA_c	-0.552156356	-0.3382504	-0.888968688	-0.23786383	-0.457989644	-0.4639471	0.185232254	0.23878686	-0.424687669
Q6MZM4	DKFZp686P16143	Uncharacterized protein DKFZp686P16143	0.146655222	0.210388864	0.270229907	-0.483984853	-0.325539348	-0.36215794	0.111031312	0.276198865	0.141432791
A0A024RAW6	DKFZP779L1558	Uncharacterized protein	-0.117161344	-0.282789701	-0.153606979	-0.281035664	-0.388355457	-0.475936324	0.024319679	-0.03209363	-0.036525876
Q68DN3	DKFZp781F1414	Neuropilin	-0.957355663	-0.595096878	-0.40545145	0.169925001	0.475084883	0.551885103	-0.746615764	-0.621488377	-0.231074664
Q5H9Q5	DKFZp781N0293	Uncharacterized protein DKFZp781N0293	-0.446148032	-0.309359421	-0.236163541	-0.448114897	-0.45600928	-0.592919225	0.301002256	0.546956178	0.350497247
A0A024R3D8	DLAT	Acetyltransferase component of pyruvate dehydrogenase complex	-0.03209363	0.028569152	-0.10780329	0.038436182	0.001441974	0.142740172	-0.160040413	-0.144010303	-0.06340917
A0A024R713	DLD	Dihydrolipoyl dehydrogenase	0.002882509	-0.061902439	-0.095419565	0.141432791	0.045442971	0.269033146	-0.145605322	0.027154052	-0.205896101
A0A590UJD9	DLG1	Disks large homolog 1	0.183962835	0.173767068	0.182692298	0.10701825	-0.042456799	0.14404637	0.056583528	-0.074000581	0.182692298
Q9Y2H0	DLGAP4	Disks large-associated protein 4	0.309176187	0.094911647	0.242450074	0.222804561	0.25821739	0.089498151	-0.179514657	-0.286304185	-0.422752464
P36957	DLST	Dihydrolipoyllysine-residue succinyltransferase component of 2-oxoglutarate dehydrogenase complex, mitochondrial	-0.369594529	-0.236163541	-0.382701517	0.14404637	0.066261442	0.132247798	-0.305788392	-0.066427362	-0.422752464
Q9NPF5	DMAP1	DNA methyltransferase 1-associated protein 1	-0.272297327	0.024319679	-0.168122759	-0.168122759	-0.321928095	-0.267079618	-0.279283757	-0.202571918	-0.13289427
Q6E0U4	DMKN	Dermokine	-0.459972731	-0.399730246	-0.390245038	-0.63039393	-1.067938829	-0.668868078	-0.401634795	-1.020340448	-0.924125133
Q9Y485	DMXL1	DmX-like protein 1	-0.318325858	-0.128156351	-0.343732465	-0.516635639	-0.434402824	-0.477944251	0	0.397255346	0.125651102
H0YLM8	DMXL2	DmX-like protein 2	-0.236163541	0.002882509	-0.282789701	-0.597277823	-0.628162383	-0.682695932	-0.639354798	-0.696657606	-0.657445255
Q86Y56	DNAAF5	Dynein assembly factor 5, axonemal	-0.703689439	-0.229382353	-0.514573173	0.191562651	0.23388806	-0.09696173	0.015782997	-0.033569533	0.018634174
P31689	DNAJA1	DnaJ homolog subfamily A member 1	0.23388806	0.241230036	0.492622329	-0.072482754	-0.215914857	-0.001443417	0.075874867	-0.080087911	-0.241270432
O60884	DNAJA2	DnaJ homolog subfamily A member 2	-0.145605322	-0.15682011	-0.249822294	0.071762669	-0.054392297	-0.109358756	0.085424656	0.204140717	-0.118726939
Q96EY1	DNAJA3	DnaJ homolog subfamily A member 3, mitochondrial	0.060739158	0.133563526	0.124328135	0.3068455	0.187767747	0.439357178	-0.067938829	-0.177881725	-0.100051014
P25685	DNAJB1	DnaJ homolog subfamily B member 1	0.075874867	0.086783766	0.055195654	-0.131313235	-0.217591435	-0.164884385	-0.2968993	-0.086201035	-0.329159664
Q9UBS4	DNAJB11	DnaJ homolog subfamily B member 11	-0.117161344	-0.089267338	-0.161653263	-0.168122759	-0.081613766	-0.125006361	0.126972856	0.178873958	0.160920188
J3KPS0	DNAJB12	DnaJ (Hsp40) homolog, subfamily B, member 12, isoform CRA_c	0.116364757	0.09085343	0.23878686	-0.011587974	-0.125006361	-0.087733372	-0.081613766	-0.295128036	0.020057652
Q8TBM8	DNAJB14	DnaJ homolog subfamily B member 14	0.386259141	0.521050737	0.464668267	0.125651102	-0.035046947	0.275007047	-0.064917477	-0.153606979	-0.087733372
O75190	DNAJB6	DnaJ homolog subfamily B member 6	-0.001443417	-0.169744676	0.073134705	-0.312939312	-0.492078535	-0.358453971	0.14404637	-0.055891201	-0.069451881
Q6FIF1	DNAJB9	DNAJB9 protein	-0.049904906	-0.066427362	0.212880566	0.064882852	-0.345564459	0.100304906	0.470927257	0.202887833	0.371837617
Q96KC8	DNAJC1	DnaJ homolog subfamily C member 1	0.142740172	0.10433666	0.250961574	-0.058893689	0.102993993	0.079975377	-0.02620507	-0.06039728	-0.286304185
Q8IXB1	DNAJC10	DnaJ homolog subfamily C member 10	-0.586405918	-0.586405918	-0.713118852	-0.204233052	-0.330973234	-0.569179503	-0.205896101	-0.192645078	-0.226003675
Q9NVH1	DNAJC11	DnaJ homolog subfamily C member 11	-0.061902439	-0.295128036	-0.275786313	0.020057652	-0.23786383	-0.152003093	0.020057652	-0.204233052	-0.327348371
O75165	DNAJC13	DnaJ homolog subfamily C member 13	0.079975377	-0.029146346	0.005759269	-0.002888279	-0.117161344	-0.095419565	0.045442971	-0.049904906	0.151858817
Q9NVM6	DNAJC17	DnaJ homolog subfamily C member 17	0.532067552	0.37517848	0.320773477	0.209141398	0.115033243	0.185232254	0.071762669	0.092207438	-0.117161344
A0A0S2Z5X1	DNAJC19	DnaJ-like protein subfamily C member 19 isoform 1 (Fragment)	-0.098505545	-0.010134377	-0.10159814	0.201633861	0.22650853	0.186500558	-0.277533976	-0.219269964	-0.327348371
Q99543	DNAJC2	DnaJ homolog subfamily C member 2	0.186500558	0.349365278	0.01720929	0.576280258	0.376290383	0.316145742	-0.10780329	0.010063683	-0.330973234
Q5F1R6	DNAJC21	DnaJ homolog subfamily C member 21	0.172487516	0.273814245	0.214124805	0.46048047	0.523060062	0.344828497	-0.166502663	-0.103146927	-0.248107862
Q9H1X3	DNAJC25	DnaJ homolog subfamily C member 25	-0.20756107	-0.371459681	-0.619270551	-0.090802937	-0.109358756	-0.23786383	-0.231074664	-0.121863233	-0.411195433
Q13217	DNAJC3	DnaJ homolog subfamily C member 3	-0.248107862	-0.343732465	-0.19759996	-0.567040593	-0.592919225	-0.526992432	0.074505436	0.025737561	0.13093087
Q9H3Z4	DNAJC5	DnaJ homolog subfamily C member 5	-0.298672743	-0.254977851	-0.268816758	-0.673462652	-0.562772261	-0.465938398	0.046840254	0.015782997	-0.13289427
Q99615	DNAJC7	DnaJ homolog subfamily C member 7	0.192825404	0.14404637	0.22897257	-0.051399153	-0.00433459	0.046840254	-0.205896101	-0.131313235	-0.277533976
O75937	DNAJC8	DnaJ homolog subfamily C member 8	0.222804561	0.011495639	0.141432791	0.303342394	-0.030619235	0.290424404	-0.049904906	0.084064265	-0.309359421
Q8WXX5	DNAJC9	DnaJ homolog subfamily C member 9	0.340277405	-0.015957574	0.284514133	-0.15682011	-0.40927823	-0.526992432	-0.367731785	-0.436353731	-0.488026018
A0A024R3V0	DNAPTP6	DNA polymerase-transactivated protein 6, isoform CRA_a	0.602171791	0.511973982	0.527070336	0.427606173	0.409255147	0.362890643	-0.253257284	-0.354759487	-0.215914857
Q6FGH9	DNCL1	Dynein light chain	-0.125006361	-0.153606979	-0.16326792	0.024319679	0.09895848	-0.055891201	-0.190997225	-0.070966521	-0.541617996
Q5SXM8	DNLZ	DNL-type zinc finger protein	0.277389699	-0.086201035	-0.76121314	0.461528559	0.35614381	0.160920188	0.096261853	-0.169744676	-0.03209363
D3DUW5	DNM1L	Dynamin-1-like protein	0.024319679	0.137503524	-0.020340448	0.045442971	0.052415894	-0.086201035	0.069014678	0.219091058	0.073134705
P50570	DNM2	Dynamin-2	-0.10780329	-0.075520008	-0.19759996	-0.407363571	-0.309359421	-0.569179503	0.237563718	0.173767068	0.142740172
A0A024R7E3	DNMT1	DNA (cytosine-5)-methyltransferase	0.102993993	0.039840265	0.041242982	0.466757616	0.545968369	0.313826296	-0.64385619	-0.800877358	-0.682695932
Q9Y6K1	DNMT3A	DNA (cytosine-5)-methyltransferase 3A	-0.595096878	-0.438307279	-0.977099598	-0.543719518	-0.518701058	-0.59946207	-0.274040765	0.096261853	-0.76121314
Q9HAC6	DNPEP	Aspartyl aminopeptidase	-0.371459681	-0.01887801	-0.849440323	0.069014678	0.079975377	-0.131313235	-0.314732593	0.024319679	-0.798366139
H0Y8X4	DNPH1	2'-deoxynucleoside 5'-phosphate N-hydrolase 1 (Fragment)	-0.244685096	0.286881148	-0.498178735	0.789103218	1.10433666	0.453122447	-0.227692025	0.219091058	-0.844250767
Q9H147	DNTTIP1	Deoxynucleotidyltransferase terminal-interacting protein 1	0.212880566	0.180147861	0.081339627	-0.281035664	-0.305788392	-0.367731785	-0.027674958	-0.067938829	-0.311148256
Q5QJE6	DNTTIP2	Deoxynucleotidyltransferase terminal-interacting protein 2	0.427606173	0.3068455	0.196607044	0.063502942	-0.06039728	-0.199255376	-0.169744676	-0.064917477	-0.171368418
A0A096LNH6	DOCK1	Dedicator of cytokinesis protein 1	0.041242982	0.602171791	-0.356605547	0.253384236	0.783247097	0.285698126	-0.145605322	0.180147861	-0.689659879
A0A2R8YD85	DOCK10	Dedicator of cytokinesis protein 10	-0.475936324	0.129612738	-0.312939312	-0.506352666	0.082702589	-0.444183845	-0.496142467	-0.15521265	-0.575615328
A6NIW2	DOCK11	Dedicator of cytokinesis protein 11	-0.066427362	0.077242999	0.005759269	-0.120294234	-0.01887801	-0.234465254	0.048236186	0.316145742	0.082702589
Q92608	DOCK2	Dedicator of cytokinesis protein 2	-0.220950447	-0.100051014	-0.288064643	0.102993993	0.067638717	-0.06039728	0.212880566	0.407080775	-0.023269779
Q149N6	DOCK4	Dedicator of cytokinesis 4	0.731183242	0.703986604	0.83673208	-0.823677227	-0.902389203	-0.823677227	0.289244285	0.067638717	0.33571191
Q9H7D0	DOCK5	Dedicator of cytokinesis protein 5	-0.177881725	-0.153606979	-0.289827252	-0.148800661	0.028569152	-0.181149439	-0.205896101	-0.104697379	-0.236163541
Q96N67	DOCK7	Dedicator of cytokinesis protein 7	-0.304006187	-0.120294234	-0.23786383	0.057970069	0.041242982	-0.093879047	-0.064917477	-0.13606155	-0.17299399
Q8NF50	DOCK8	Dedicator of cytokinesis protein 8	0.18142064	0.24610401	0.182692298	-0.15521265	-0.187707155	-0.316528107	-0.10780329	-0.10780329	-0.069451881
Q9BU89	DOHH	Deoxyhypusine hydroxylase	0.056583528	0.094911647	0.265436896	0.031395196	0.079975377	0.093560176	-0.06039728	-0.093879047	-0.360304767
Q99704	DOK1	Docking protein 1	-0.125006361	0.336854639	-0.098505545	0.5360529	0.5290713	0.060739158	-0.3382504	0.042644337	-0.388355457
O60496	DOK2	Docking protein 2	-0.59946207	-0.416962376	-0.66428809	-0.219269964	-0.239566125	-0.349235441	-0.189351252	0.23878686	-0.579921884
Q7L591	DOK3	Docking protein 3	0.045442971	0.039840265	-0.114035243	-0.19759996	-0.241270432	-0.330973234	-0.380821784	-0.394031641	-0.552156356
Q9Y3R5	DOP1B	Protein dopey-2	-0.434402824	-0.192645078	-0.457989644	-0.298672743	0.020057652	-0.219269964	-0.334607229	0.12035194	-0.334607229
A0A024R3H8	DPAGT1	GlcNAc-1-P transferase	-0.112474729	0.045442971	-0.181149439	-0.343732465	-0.089267338	-0.089267338	-0.084670324	0.111031312	-0.007231569
A0A024R582	DPF2	D4, zinc and double PHD fingers family 2, isoform CRA_a	0.038436182	-0.023269779	-0.095419565	-0.078563669	-0.231074664	-0.375197235	-0.089267338	-0.069451881	-0.204233052
H0Y368	DPM1	Dolichol-phosphate mannosyltransferase subunit 1 (Fragment)	-0.444183845	-0.332789088	-0.64385619	-0.040971781	0.077242999	-0.103146927	0	-0.160040413	-0.244685096
G3V180	DPP3	Dipeptidyl peptidase 3	-0.067938829	0.082702589	0.048236186	0.221567789	0.243669081	0.22650853	0.13093087	0.293958979	0.244887059
P27487	DPP4	Dipeptidyl peptidase 4	-0.347398782	-0.274040765	-0.597277823	-0.488026018	-0.242976753	-0.411195433	0.708407983	0.659011171	1.500292177
Q9UHL4	DPP7	Dipeptidyl peptidase 2	-0.526992432	-0.703689439	-0.706041021	0.062121712	-0.001443417	-0.224317298	0.760433875	0.413594082	0.325386415
A0A024R5Z6	DPP8	Dipeptidyl-peptidase 8, isoform CRA_f	-0.2968993	-0.049904906	-0.083141235	0.060739158	0.052415894	0.205392513	0.077242999	-0.125006361	-0.074000581
Q86TI2	DPP9	Dipeptidyl peptidase 9	-0.13606155	0.041242982	-0.043943348	0.518031493	0.725959235	0.501821265	0.404903122	0.411426246	0.474046599
A0A1B0GW05	DPY19L1	Probable C-mannosyltransferase DPY19L1	-0.537424112	-0.659722595	-0.603840511	-0.114035243	-0.030619235	-0.430508908	0.23388806	0.128293401	-0.164884385
Q9C005	DPY30	Protein dpy-30 homolog	0.236339539	0.094911647	-0.03948829	0.073134705	0.158337027	-0.214240226	-0.452056689	-0.061902439	-0.131313235
Q12882	DPYD	Dihydropyrimidine dehydrogenase [NADP(+)]	-0.277533976	-0.256700472	-0.392137097	-0.66428809	-0.514573173	-0.541617996	0.041242982	0.205392513	0.089498151
A0A1C7CYX9	DPYSL2	Dihydropyrimidinase-related protein 2	-0.418889825	-0.190997225	-0.367731785	0.085424656	0.388465097	-0.06039728	0.09085343	0.47612242	-0.040971781
O14531	DPYSL4	Dihydropyrimidinase-related protein 4	-0.543719518	-0.011587974	-0.448114897	0.522055749	0.409255147	0.3950628	0.350497247	0.695102986	0.320773477
C9JCC6	DRAP1	Dr1-associated corepressor	0.675364313	0.659924558	0.484395963	0.358396262	0.371837617	0.210388864	0.048236186	0.286881148	0.227741076
Q9Y295	DRG1	Developmentally-regulated GTP-binding protein 1	-0.234465254	-0.205896101	-0.267079618	-0.106249498	-0.005782353	-0.184424571	-0.042456799	-0.02620507	0.022900402
P55039	DRG2	Developmentally-regulated GTP-binding protein 2	0.078609835	0.18142064	0.027154052	0.044044333	-0.013043037	-0.23786383	0.168642036	0.3068455	0.187767747
Q08554	DSC1	Desmocollin-1	0.296310561	-0.055891201	-0.236163541	-0.03948829	-0.531156057	-0.03209363	0.550900665	-0.475936324	-0.117161344
Q02413	DSG1	Desmoglein-1	0.211635253	-0.217591435	-0.231074664	-0.067938829	-0.473931188	-0.215914857	0.291603558	-0.579921884	-0.378944497
P15924	DSP	Desmoplakin	0.616357697	-0.187707155	-0.192645078	-0.104697379	-0.49410907	-0.194294815	0.510961919	-0.415037499	-0.075520008
Q03001	DST	Dystonin	-0.150400989	0.138814469	0.039840265	0.032806145	-0.052894948	-0.064917477	-0.139235797	0.001441974	-0.2968993
P60981	DSTN	Destrin	-0.526992432	-0.648371671	-0.655171503	-0.169744676	-0.106249498	-0.217591435	-0.309359421	-0.199255376	-0.23786383
A0A2R8Y6X2	DTD1	D-aminoacyl-tRNA deacylase	-0.473931188	-0.267079618	-0.512513651	-0.334607229	-0.336427665	-0.248107862	0.304511042	0.292781749	0.150559677
Q9Y4J8	DTNA	Dystrobrevin alpha	0.053806444	0.386259141	0.549915554	0.579180148	0.530070742	0.640620928	0.150559677	0.396159489	0.284514133
A0A0S2Z5U8	DTNBP1	Dystrobrevin binding protein 1 isoform 1 (Fragment)	0.447843644	0.25821739	0.005759269	0.257010618	0.190298792	-0.015957574	0.108357178	0.253384236	-0.279283757
Q6P2H0	DTX2	E3 ubiquitin-protein ligase	-0.311148256	-0.57132159	0.267835392	0.022900402	0.49057013	0.916858765	-0.57132159	-0.312939312	0.309176187
Q8TDB6	DTX3L	E3 ubiquitin-protein ligase DTX3L	1.394514142	0.796597754	0.806530289	-0.459972731	-0.727379545	-0.971430848	-0.049904906	-0.40545145	-0.621488377
Q6FGU2	DTYMK	dTMP kinase (Fragment)	-0.10159814	-0.051399153	-0.18606493	-0.160040413	-0.190997225	-0.234465254	-0.083141235	0.060739158	-0.20756107
A0A024R6Z7	DUS2L	Dihydrouridine synthase 2-like, SMM1 homolog (S. cerevisiae), isoform CRA_a	-0.248107862	-0.148800661	-0.407363571	-0.070966521	-0.147202107	-0.214240226	-0.360304767	-0.274040765	-0.256700472
A0A669KAY5	DUS4L-BCAP29	Uncharacterized protein	-0.440263476	-0.399730246	-0.411195433	-0.098505545	-0.055891201	-0.153606979	-0.109358756	-0.06039728	-0.267079618
Q9UNI6	DUSP12	Dual specificity protein phosphatase 12	-0.005782353	0.244887059	0.004321606	-0.049904906	0.387362541	0.082702589	-0.300448367	0.164786278	0.021479727
Q9BVJ7	DUSP23	Dual specificity protein phosphatase 23	-0.436353731	-0.36215794	-0.64385619	-0.479954976	-0.347398782	-0.775959726	-0.202571918	-0.15521265	-0.937878288
B5BUI8	DUSP3	Dual specificity protein phosphatase (Fragment)	0.154453593	0.197865391	0.331131922	-0.50021788	-0.442222329	-0.377069649	0.070389328	0.142740172	0.002882509
P33316	DUT	Deoxyuridine 5'-triphosphate nucleotidohydrolase, mitochondrial	-0.069451881	-0.080087911	-0.072482754	0.100304906	-0.051399153	0.041242982	-0.10159814	-0.158429363	-0.093879047
Q92997	DVL3	Segment polarity protein dishevelled homolog DVL-3	0.220329955	-0.717856771	0.40599236	-0.293358943	-0.780908942	0.811471031	0.467801156	-0.279283757	1.027154052
Q14204	DYNC1H1	Cytoplasmic dynein 1 heavy chain 1	0.048236186	0.096261853	0	-0.005782353	0.071762669	-0.182786076	0.012926174	0.10701825	0.028569152
Q13409	DYNC1I2	Cytoplasmic dynein 1 intermediate chain 2	-0.007231569	-0.02180437	-0.057391664	-0.100051014	-0.057391664	-0.190997225	0.046840254	0.129612738	-0.075520008
Q9Y6G9	DYNC1LI1	Cytoplasmic dynein 1 light intermediate chain 1	0.186500558	0.217851097	0.284514133	0.025737561	0.09895848	0.045442971	-0.038006323	0.094911647	0.022900402
A0A024R6Z0	DYNC1LI2	Dynein light intermediate chain	-0.117161344	-0.13289427	-0.15521265	-0.03209363	-0.01449957	-0.01449957	0.094911647	0.111031312	0.044044333
Q96FJ2	DYNLL2	Dynein light chain 2, cytoplasmic	-0.192645078	-0.288064643	-0.226003675	-0.169744676	-0.16326792	0.053806444	0.339137385	0.32308179	0.10701825
B1AKR6	DYNLRB1	Dynein light chain roadblock-type 1	0.132247798	-0.089267338	0.267835392	0.129612738	-0.093879047	0.082702589	0.069014678	0.059355278	0.146655222
P63172	DYNLT1	Dynein light chain Tctex-type 1	0.692427198	0.591679417	0.718964336	0.541019153	0.620117165	0.494671612	0.128293401	0.343692069	0.066261442
A6NGJ0	DYNLT3	Dynein light chain Tctex-type 3	-1.080087911	-1.275786313	-1.049904906	-0.816037165	-0.833927324	-1.214240226	-0.072482754	-0.358453971	-0.30222618
Q13627	DYRK1A	Dual specificity tyrosine-phosphorylation-regulated kinase 1A	0.333423734	-0.005782353	0.160920188	0.183962835	-0.070966521	0.010063683	-0.158429363	0.132247798	0.216610069
O75923	DYSF	Dysferlin	0.622930351	0.199122642	0.028569152	0.037030731	-0.446148032	-0.639354798	0.297484916	-0.582079992	-0.349235441
Q96JC9	EAF1	ELL-associated factor 1	0.543000877	0.401630467	0.82374936	-0.001443417	-0.870387262	-0.090802937	-0.061902439	-0.169744676	-0.537424112
Q56P03	EAPP	E2F-associated phosphoprotein	0.01720929	0.173767068	0.217851097	-0.036525876	-0.148800661	-0.53951953	-0.139235797	-0.02180437	-0.147202107
O00559	EBAG9	Receptor-binding cancer antigen expressed on SiSo cells	0.010063683	0.368489001	0.576280258	-0.144010303	-0.268816758	0.670840336	-0.011587974	-0.020340448	0.269033146
H7C2Q8	EBNA1BP2	EBNA1 binding protein 2, isoform CRA_d	0.277389699	0.207892852	-0.100051014	0.231432408	0.309176187	0.333423734	0.260627908	0.052415894	0.224040274
A0A024QYX0	EBP	Emopamil binding protein	-0.329159664	-0.168122759	-0.293358943	0.094911647	0.014355293	0.159629186	0.001441974	0.189033824	0.051024003
Q13011	ECH1	Delta(3,5)-Delta(2,4)-dienoyl-CoA isomerase, mitochondrial	0.645240513	-1.365871442	0.601221086	0.913033	-1.300448367	0.851199339	0.45206823	-1.457989644	0.491596594
Q9NTX5	ECHDC1	Ethylmalonyl-CoA decarboxylase	-0.03209363	0.045442971	0.001441974	-0.195946441	-0.36215794	-0.10780329	0.086783766	0.370722275	0.073134705
A0A384MDW7	ECHS1	Enoyl Coenzyme A hydratase, short chain, 1, mitochondrial	-0.277533976	-0.029146346	-0.354759487	0.34596403	0.416839742	0.187767747	-0.19759996	0.008630305	-0.261880711
O75521	ECI2	Enoyl-CoA delta isomerase 2	-0.554273297	-0.415037499	-0.632628934	-0.040971781	-0.10159814	-0.195946441	0.025737561	0.119024103	-0.168122759
J3KN16	ECPAS	Proteasome adapter and scaffold protein ECM29	0.273814245	0.200378798	0.136191386	0.220329955	0.166072676	0.101650076	0.094911647	0.022900402	0.117695043
Q9BQ95	ECSIT	Evolutionarily conserved signaling intermediate in Toll pathway, mitochondrial	0.578214165	0.219091058	0.521050737	0.540027269	0.259423152	0.168642036	0.038436182	-0.125006361	0.024319679
L0R849	EDARADD	2-phospho-D-glycerate hydro-lyase	-0.606034724	1.584962501	-0.746615764	-0.490050854	0.764685853	-1.148800661	-1.19759996	-0.270555993	-1.450084446
Q96F86	EDC3	Enhancer of mRNA-decapping protein 3	0.13093087	0.22650853	0.167357928	0.299830762	0.187767747	0.186500558	0.082702589	-0.00433459	-0.274040765
Q6P2E9	EDC4	Enhancer of mRNA-decapping protein 4	0.119024103	0.168642036	0.123003954	-0.010134377	0.084064265	-0.13289427	-0.200912694	-0.195946441	-0.150400989
Q9BV94	EDEM2	ER degradation-enhancing alpha-mannosidase-like protein 2	-0.072482754	0.075874867	-0.300448367	-0.432454552	-0.377069649	0.064882852	-0.504304837	-0.120294234	-0.222632891
Q9BZQ6	EDEM3	ER degradation-enhancing alpha-mannosidase-like protein 3	-0.114035243	-0.330973234	-0.104697379	-0.277533976	-0.142417045	0.12035194	0.259423152	0.048236186	0.176322773
O60869	EDF1	Endothelial differentiation-related factor 1	0.254594043	0.339137385	0.204140717	0.292781749	0.15704371	0.073134705	-0.465938398	-0.420819852	-0.641603738
Q15075	EEA1	Early endosome antigen 1	-0.139235797	-0.13289427	-0.205896101	0.49978212	0.647084213	0.426533138	-0.084670324	0.10433666	-0.384583703
A0A5F9ZI63	EED	Polycomb protein EED	0.032806145	0.081339627	0.270229907	0.051024003	0.067638717	-0.148800661	-0.200912694	-0.128156351	-0.089267338
Q96EB3	EEF1A1	EEF1A1 protein (Fragment)	0.632268215	0.368489001	0.240008965	0.815575429	0.056583528	0.44148348	0.38294387	0.626672753	-0.325539348
A0A024R3W7	EEF1B2	Elongation factor 1-beta	0.084064265	0.056583528	0.201633861	0.171206827	-0.06340917	0.176322773	0.045442971	0.138814469	-0.251538767
P29692	EEF1D	Elongation factor 1-delta	0.140124224	0.073134705	0.074505436	0.071762669	-0.01887801	-0.150400989	-0.244685096	-0.2968993	-0.529072743
O43324	EEF1E1	Eukaryotic translation elongation factor 1 epsilon-1	-0.049904906	-0.171368418	0.168642036	0.140124224	0.052415894	0.349365278	-0.142417045	-0.204233052	-0.043943348
P26641	EEF1G	Elongation factor 1-gamma	-0.010134377	0.086783766	0.10701825	0.039840265	0.022900402	-0.020340448	0.077242999	0.070389328	0.03562391
P13639	EEF2	Elongation factor 2	-0.09696173	0.048236186	-0.182786076	0.176322773	0.186500558	-0.069451881	0.020057652	0.119024103	-0.033569533
O00418	EEF2K	Eukaryotic elongation factor 2 kinase	-0.875671865	-0.74178261	-0.891642822	-0.236163541	-0.454031631	-0.395928676	-0.227692025	0.038436182	-0.768567592
P57772	EEFSEC	Selenocysteine-specific elongation factor	0.018634174	0.255802837	-0.049904906	0.10701825	0.086783766	-0.12973393	-0.369594529	-0.395928676	-0.347398782
Q7L9B9	EEPD1	Endonuclease/exonuclease/phosphatase family domain-containing protein 1	-0.496142467	-0.756330919	-0.492078535	-0.399730246	-0.545824107	-0.244685096	-0.232768963	-0.305788392	-0.241270432
A0A0S2Z4F1	EFEMP1	EGF containing fibulin-like extracellular matrix protein 1 isoform 1 (Fragment)	0.59454855	-0.005782353	1.027861775	0.761285273	0.151858817	1.376846014	0.872631791	0.079975377	1.620117165
A0A024QZ77	EFHD2	EF-hand domain family, member D2, isoform CRA_a	0.240008965	0.236339539	0.197865391	0.46048047	0.537047519	0.310340121	-0.356605547	-0.224317298	-0.612637459
Q7Z2Z2	EFL1	Elongation factor-like GTPase 1	0.015782997	0.063502942	0.020057652	-0.070966521	0.015782997	-0.288064643	-0.120294234	-0.048412205	0.014355293
A0A1B0GUZ7	EFR3A	Protein EFR3 homolog A	-0.248107862	-0.131313235	-0.535331733	-0.15682011	0.097610797	-0.533242384	-0.253257284	0.084064265	-0.008682243
Q15029	EFTUD2	116 kDa U5 small nuclear ribonucleoprotein component	-0.051399153	0.031395196	-0.110915901	-0.263611599	-0.274040765	-0.304006187	0.03562391	0.014355293	0.153156788
Q9GZT9	EGLN1	Egl nine homolog 1	-0.241270432	-0.171368418	-0.320125852	0.077242999	0.067638717	-0.341902795	-0.330973234	0.067638717	-0.248107862
P11161	EGR2	E3 SUMO-protein ligase EGR2	0.101650076	0.154453593	-0.01449957	1.22897257	1.186500558	0.781569545	-0.473931188	-0.798366139	-0.918660373
Q8N3D4	EHBP1L1	EH domain-binding protein 1-like protein 1	-0.001443417	0.041242982	0.09895848	-0.438307279	-0.386468347	-0.554273297	-0.03948829	-0.093879047	-0.232768963
A0A024R571	EHD1	EH domain-containing protein 1	-0.312939312	-0.284545873	-0.194294815	-0.325539348	-0.545824107	-0.432454552	-0.214240226	-0.323732592	-0.457989644
Q9NZN3	EHD3	EH domain-containing protein 3	0.430820497	0.705756782	0.402722177	0.712815854	0.39176772	0.418999465	0.944108799	0.609754962	1.209765266
A0A024R9N6	EHD4	EH-domain containing 4, isoform CRA_a	-0.473931188	-0.3382504	-0.55851652	0.084064265	0.392866916	-0.011587974	0.286881148	0.513995979	-0.043943348
Q08426	EHHADH	Peroxisomal bifunctional enzyme	0.078609835	-0.066427362	0.185232254	-0.614845103	-0.59946207	-0.475936324	0.014355293	-0.309359421	0.132247798
Q9H9B1	EHMT1	Histone-lysine N-methyltransferase EHMT1	-0.046921047	-0.152003093	-0.210896782	0.055195654	-0.123433941	-0.282789701	-0.323732592	0.022900402	-0.311148256
A0A0G2JK64	EHMT2	Histone-lysine N-methyltransferase EHMT2	-0.045431429	0.059355278	0.09085343	0.271425676	0.401630467	0.390667686	-0.241270432	-0.169744676	-0.390245038
K7EM18	EIF1	Eukaryotic translation initiation factor 1	0.567545448	0.549915554	0.696884091	0.63505783	0.295135249	0.487486349	-0.134477041	-0.189351252	-0.074000581
Q8N9N8	EIF1AD	Probable RNA-binding protein EIF1AD	0.539034703	0.084064265	0.381837084	0.367371066	0.248534836	0.361768359	0.113700499	-0.045431429	0.35952117
P47813	EIF1AX	Eukaryotic translation initiation factor 1A, X-chromosomal	-0.329159664	-0.457989644	-0.184424571	-0.318325858	-0.739372092	-0.652901329	0.045442971	0.051024003	0.172487516
O14602	EIF1AY	Eukaryotic translation initiation factor 1A, Y-chromosomal	0.153156788	0.18142064	0.025737561	0.172487516	0.020057652	-0.153606979	0.088141597	0.158337027	0.052415894
Q9BY44	EIF2A	Eukaryotic translation initiation factor 2A	0.173767068	0.310340121	0.204140717	0.360645202	0.38294387	0.202887833	-0.142417045	-0.087733372	-0.045431429
P19525	EIF2AK2	Interferon-induced, double-stranded RNA-activated protein kinase	0.755314904	0.546956178	0.478195258	-0.231074664	-0.465938398	-0.272297327	0.004321606	-0.309359421	-0.171368418
Q14232	EIF2B1	Translation initiation factor eIF-2B subunit alpha	0.093560176	0.055195654	0.10433666	0.111031312	0.094911647	0.066261442	-0.075520008	-0.078563669	-0.109358756
P49770	EIF2B2	Translation initiation factor eIF-2B subunit beta	0.051024003	0.301002256	0.046840254	0.125651102	0.290424404	0.025737561	0.03562391	-0.040971781	-0.263611599
Q9NR50	EIF2B3	Translation initiation factor eIF-2B subunit gamma	0.116364757	0.199122642	-0.160040413	0.134878054	0.086783766	0.046840254	-0.064917477	0.070389328	-0.10159814
Q9UI10	EIF2B4	Translation initiation factor eIF-2B subunit delta	-0.01887801	0.060739158	-0.145605322	0.180147861	0.14404637	-0.017417053	-0.329159664	-0.164884385	-0.263611599
A0A3B3IUB1	EIF2B5	eIF-2B GDP-GTP exchange factor subunit epsilon	-0.051399153	0.105678078	0.024319679	0.121678557	0.059355278	-0.007231569	-0.02180437	0.121678557	-0.10780329
P41214	EIF2D	Eukaryotic translation initiation factor 2D	-0.263611599	-0.187707155	-0.473931188	0.045442971	-0.083141235	-0.117161344	-0.161653263	-0.029146346	-0.307572802
Q53XC0	EIF2S1	Eukaryotic translation initiation factor 2 subunit 1	0.187767747	0.162210036	0.057970069	0.007195501	0.020057652	-0.078563669	-0.03948829	0.073134705	-0.002888279
Q6IBR8	EIF2S2	Eukaryotic translation initiation factor 2, subunit 2 beta, 38kDa	0.264236151	0.303342394	0.159629186	0.270229907	0.296310561	0.102993993	-0.128156351	-0.064917477	-0.164884385
P41091	EIF2S3	Eukaryotic translation initiation factor 2 subunit 3	0.15704371	0.206643224	0.021479727	0.053806444	0.117695043	-0.181149439	-0.081613766	0	-0.098505545
J9R021	eIF3a	Eukaryotic translation initiation factor 3 subunit A	0.071762669	0.132247798	0.024319679	0.108357178	0.154453593	-0.024736678	-0.323732592	-0.321928095	-0.590744853
B5ME19	EIF3CL	Eukaryotic translation initiation factor 3 subunit C-like protein	0.081339627	0.183962835	-0.033569533	0.129612738	0.202887833	0.011495639	-0.275786313	-0.30222618	-0.535331733
O15371	EIF3D	Eukaryotic translation initiation factor 3 subunit D	0.09895848	0.197865391	-0.013043037	0.067638717	0.197865391	-0.067938829	-0.378944497	-0.367731785	-0.560642822
B2R806	EIF3E	Eukaryotic translation initiation factor 3 subunit E	0.085424656	0.121678557	0.071762669	0.069014678	0.113700499	0.209141398	-0.284545873	-0.272297327	-0.371459681
B3KSH1	EIF3F	Eukaryotic translation initiation factor 3 subunit F	0.077242999	0.070389328	0.044044333	0.039840265	0.014355293	0.062121712	-0.214240226	-0.345564459	-0.289827252
O75821	EIF3G	Eukaryotic translation initiation factor 3 subunit G	0.312665174	0.286881148	0.289244285	0.297484916	0.442545456	0.429749851	-0.192645078	-0.267079618	-0.371459681
B3KS98	EIF3H	Eukaryotic translation initiation factor 3 subunit H	0.100304906	0.160920188	0.020057652	0.057970069	0.082702589	0.007195501	-0.254977851	-0.2968993	-0.426625474
Q9UBQ5	EIF3K	Eukaryotic translation initiation factor 3 subunit K	0.014355293	0.011495639	0.022900402	-0.117161344	-0.15682011	-0.080087911	-0.394031641	-0.377069649	-0.703689439
B0QY89	EIF3L	Eukaryotic translation initiation factor 3 subunit L	0.136191386	0.163498732	0.034215715	0.018634174	0.044044333	-0.046921047	-0.2968993	-0.378944497	-0.444183845
Q7L2H7	EIF3M	Eukaryotic translation initiation factor 3 subunit M	-0.029146346	0.10433666	0.146655222	-0.067938829	-0.00433459	0.100304906	-0.123433941	-0.18606493	-0.448114897
A0A024R5S5	EIF3S1	Eukaryotic translation initiation factor 3 subunit J	-0.008682243	-0.01449957	-0.100051014	0.556797247	0.342554745	0.412510571	-0.114035243	-0.061902439	-0.160040413
Q5U0F4	EIF3S2	Eukaryotic translation initiation factor 3 subunit I	0.028569152	0.004321606	0.005759269	0.088141597	0.082702589	0.064882852	-0.239566125	-0.420819852	-0.407363571
A0A024R821	EIF3S9	Eukaryotic translation initiation factor 3 subunit B	-0.02180437	0.100304906	-0.095419565	0.10433666	0.209141398	0.007195501	-0.275786313	-0.309359421	-0.564904848
Q14240	EIF4A2	Eukaryotic initiation factor 4A-II	-0.084670324	0.052415894	-0.023269779	0.304511042	0.318461465	0.172487516	0.192825404	0.230203013	-0.001443417
P38919	EIF4A3	Eukaryotic initiation factor 4A-III	0.014355293	0.116364757	0.078609835	-0.075520008	-0.161653263	-0.083141235	1.048236186	0.794103899	1.052415894
D6RBW1	EIF4E	Eukaryotic translation initiation factor 4E	-0.267079618	-0.311148256	-0.231074664	0.264236151	0.252173413	0.371837617	0.037030731	0.224040274	-0.042456799
O60573	EIF4E2	Eukaryotic translation initiation factor 4E type 2	-0.192645078	0.001441974	-0.12973393	0.045442971	0.056583528	0.011495639	0.056583528	-0.02620507	-0.115597447
Q8N5X7	EIF4E3	Eukaryotic translation initiation factor 4E type 3	0.01720929	0.205392513	-0.100051014	0.093560176	-0.305788392	-0.318325858	-0.121863233	0.27857955	-0.473931188
Q13541	EIF4EBP1	Eukaryotic translation initiation factor 4E-binding protein 1	0.134878054	0.227741076	0.259423152	0.620117165	0.540027269	0.784085143	-0.007231569	0.113700499	0.495695163
A0A024R1K0	EIF4ENIF1	Eukaryotic translation initiation factor 4E nuclear import factor 1, isoform CRA_a	-0.145605322	-0.161653263	-0.174621396	-0.120294234	-0.249822294	-0.329159664	-0.234465254	-0.01449957	-0.277533976
Q4LE58	EIF4G1	eIF4G1 variant protein (Fragment)	0.038436182	-0.051399153	0.018634174	0.342554745	0.372952098	0.343692069	-0.109358756	-0.161653263	-0.212567535
Q15056	EIF4H	Eukaryotic translation initiation factor 4H	0.215367972	0.020057652	0.124328135	0.085424656	-0.13289427	-0.046921047	0.175045486	0.125651102	0.020057652
A0A024R6Q1	EIF5	Eukaryotic translation initiation factor 5	0.100304906	0.142740172	0.151858817	0.3068455	0.32308179	0.237563718	-0.224317298	0.005759269	-0.395928676
P63241	EIF5A	Eukaryotic translation initiation factor 5A-1	0.088141597	0.03562391	0.141432791	-0.007231569	-0.150400989	-0.078563669	-0.01887801	0.085424656	-0.126580497
F8WCJ1	EIF5A2	Eukaryotic translation initiation factor 5A	0.662661255	0.612588407	0.454175893	-0.270555993	-0.081613766	0.052415894	-0.45600928	-0.036525876	-0.550042516
A0A087WUT6	EIF5B	Eukaryotic translation initiation factor 5B	0.022900402	0.037030731	-0.033569533	0.190298792	0.149259365	-0.040971781	-0.166502663	-0.114035243	-0.222632891
P56537	EIF6	Eukaryotic translation initiation factor 6	0.464668267	0.368489001	0.342554745	-0.040971781	-0.098505545	-0.080087911	-0.199255376	-0.282789701	-0.209227962
A8MUM1	EIPR1	EARP and GARP complex-interacting protein 1	0.137503524	-0.077041036	0.039840265	0.094911647	0.128293401	0.048236186	0.088141597	0.108357178	0.201633861
K9JA46	EL52	Epididymis luminal secretory protein 52	0.163498732	0.23388806	0.176322773	0.134878054	0.158337027	0.182692298	-0.182786076	-0.231074664	-0.260151897
A0A0S2Z5M8	ELAC2	ElaC homolog protein 2 (Fragment)	0.037030731	-0.005782353	-0.078563669	-0.092340172	-0.118726939	-0.199255376	-0.074000581	-0.02180437	-0.128156351
P08246	ELANE	Neutrophil elastase	-0.074000581	-0.168122759	-0.248107862	-0.013043037	-0.336427665	-0.184424571	0.079975377	-0.244685096	0.39835037
Q15717	ELAVL1	ELAV-like protein 1	-0.036525876	-0.057391664	0.012926174	0.044044333	0.034215715	0.024319679	-0.081613766	-0.03948829	-0.10159814
P32519	ELF1	ETS-related transcription factor Elf-1	0.3021728	0.18142064	0.133563526	0.093560176	-0.054392297	0.09085343	-0.582079992	-0.377069649	-0.334607229
Q92556	ELMO1	Engulfment and cell motility protein 1	0.089498151	0.177598929	0.038436182	0.132247798	0.207892852	0.067638717	0.466757616	0.566571641	0.167357928
Q96JJ3	ELMO2	Engulfment and cell motility protein 2	0.002882509	0.078609835	0.084064265	-0.03948829	-0.181149439	-0.229382353	-0.01887801	-0.020340448	-0.10159814
Q8IZ81	ELMOD2	ELMO domain-containing protein 2	-0.619270551	-0.560642822	-0.655171503	-0.189351252	-0.118726939	-0.274040765	-0.040971781	-0.15682011	-0.017417053
A0A024RAC6	ELOA	Elongin-A	0.266636643	0.133563526	0.052415894	0.039840265	-0.035046947	-0.179514657	-0.007231569	-0.10780329	-0.334607229
Q15370	ELOB	Elongin-B	-0.205896101	0.263034406	0.167357928	0.255802837	0.352758525	0.35614381	-0.036525876	0.044044333	0.276198865
K7EMV4	ELOF1	Transcription elongation factor 1 homolog	0.321928095	0.413594082	0.687060688	-0.1376478	0.192825404	0.155749233	-0.564904848	-0.318325858	0.004321606
A0A3G2LMN0	ELOVL1	Elongation of very long chain fatty acids protein 1	-0.465938398	-0.13289427	-0.800877358	-0.625934282	-0.220950447	-0.438307279	-0.413115187	-0.502259911	-0.520769439
A0A024RD35	ELOVL5	Elongation of very long chain fatty acids protein 5	-0.104697379	-0.048412205	-0.751465164	-0.066427362	0.265436896	-0.628162383	-0.621488377	-0.859875776	-1.184424571
A0A6Q8PHF4	ELP1	Elongator complex protein 1	-0.23786383	-0.18606493	-0.258425153	-0.190997225	-0.275786313	-0.3382504	0.053806444	0.215367972	0.206643224
Q6IA86	ELP2	Elongator complex protein 2	-1.095419565	-0.905088353	-0.968604804	-0.442222329	-0.373327247	-0.4639471	0.027154052	0.146655222	0.088141597
Q9H9T3	ELP3	Elongator complex protein 3	-0.496142467	-0.364013496	-0.492078535	-0.36215794	-0.304006187	0.075874867	0.3068455	0.150559677	0.028569152
G5E9D4	ELP4	Elongator complex protein 4	-0.552156356	-0.477944251	-0.650634722	-0.222632891	-0.229382353	-0.367731785	0.020057652	0.022900402	0.214124805
Q8TE02	ELP5	Elongator complex protein 5	-0.514573173	-0.194294815	-0.199255376	-0.236163541	-0.179514657	-0.069451881	-0.106249498	0.240008965	-0.117161344
Q6PCB8	EMB	Embigin	0.436161839	-0.150400989	0.666302128	2.083043129	1.457331625	2.35952117	0.6617496	-0.02620507	0.737254104
Q8N766	EMC1	ER membrane protein complex subunit 1	-0.139235797	-0.164884385	-0.17299399	-0.049904906	-0.052894948	-0.06340917	0.071762669	-0.13289427	0.112366523
M0R2A0	EMC10	ER membrane protein complex subunit 10	-0.307572802	-0.226003675	-0.272297327	-0.160040413	-0.139235797	-0.033569533	-0.06039728	-0.103146927	-0.246395464
Q9P0I2	EMC3	ER membrane protein complex subunit 3	-0.194294815	-0.058893689	-0.09696173	-0.087733372	0.069014678	-0.061902439	0.041242982	-0.06340917	0.053806444
Q5J8M3	EMC4	ER membrane protein complex subunit 4	-0.106249498	-0.055891201	-0.187707155	-0.075520008	-0.046921047	0.194087052	-0.061902439	-0.17299399	-0.103146927
Q9BV81	EMC6	ER membrane protein complex subunit 6	0.048236186	-0.145605322	-0.195946441	-0.217591435	-0.002888279	0.162210036	0.292781749	0.563646269	-0.17299399
P50402	EMD	Emerin	0.180147861	0.102993993	0.23878686	0.082702589	-0.078563669	0.005759269	-0.514573173	-0.467932448	-0.369594529
Q9BXX0	EMILIN2	EMILIN-2	-0.81857936	-0.680382066	-0.526992432	-0.675765438	-0.382701517	-0.442222329	-0.488026018	-0.258425153	-0.395928676
O95834	EML2	Echinoderm microtubule-associated protein-like 2	0.088141597	0.09895848	-0.017417053	-0.181149439	-0.160040413	-0.214240226	-0.168122759	-0.117161344	-0.220950447
B7WPE2	EML3	Echinoderm microtubule associated protein like 3, isoform CRA_e	-0.330973234	-0.15682011	-0.360304767	0.074505436	0.231432408	-0.06039728	-0.30222618	-0.220950447	-0.382701517
Q9HC35	EML4	Echinoderm microtubule-associated protein-like 4	-0.3382504	-0.231074664	-0.522840789	-0.035046947	0.194087052	0.255802837	-0.662003536	-0.935117148	-0.650634722
P54852	EMP3	Epithelial membrane protein 3	-0.282789701	-0.371459681	-0.224317298	-0.160040413	-0.621488377	-0.977099598	-0.054392297	-0.131313235	-0.035046947
A0JNV7	EMR2	Egf-like module containing, mucin-like, hormone receptor-like 2	0.469885976	-1.477944251	-1.095419565	1.150559677	-0.727379545	0.071762669	-1.384583703	-3.095419565	-2.634867407
O94919	ENDOD1	Endonuclease domain-containing 1 protein	-0.029146346	0.412510571	0.23388806	0.459431619	0.367371066	0.721591399	-0.09696173	-0.471928835	-0.749038426
Q8NFI3	ENGASE	Cytosolic endo-beta-N-acetylglucosaminidase	0.133563526	0.280956314	0.3021728	0.261831659	0.22897257	0.175045486	0.285698126	0.42867841	0.455228571
P06733	ENO1	Alpha-enolase	-0.074000581	0.070389328	-0.152003093	-0.077041036	0.039840265	-0.187707155	-0.168122759	0.112366523	-0.177881725
P09104	ENO2	Gamma-enolase	-0.691988685	-0.897006007	-0.756330919	-0.632628934	-0.76611194	-0.205896101	-1.477944251	-1.921390165	-1.380821784
Q9UHY7	ENOPH1	Enolase-phosphatase E1	-0.086201035	-0.024736678	0.169925001	0.056583528	0.145351386	0.27857955	0.509949146	0.617298483	0.379620962
Q7L5Y1	ENOSF1	Mitochondrial enolase superfamily member 1	-0.446148032	-0.189351252	-0.307572802	-0.426625474	-0.121863233	-0.360304767	0.353887836	0.55875743	0.151858817
Q9Y6X5	ENPP4	Bis(5'-adenosyl)-triphosphatase ENPP4	-0.254977851	-0.345564459	-0.174621396	-0.926865295	-1.13606155	-1.117161344	0.951587795	0.429749851	0.709290636
Q5T5H1	ENSA	Alpha-endosulfine	0.77483976	1.020057652	0.929790998	1.188400925	1.096936483	1.020768865	-0.164884385	0.052415894	0.136191386
P49961	ENTPD1	Ectonucleoside triphosphate diphosphohydrolase 1	-0.336427665	-0.115597447	-0.473931188	-0.430508908	-0.516635639	-0.537424112	0.652601218	0.773152397	0.042644337
O75356	ENTPD5	Ectonucleoside triphosphate diphosphohydrolase 5	0.467801156	0.399444565	-0.295128036	0.066261442	0.349365278	0.039840265	0.386259141	-0.214240226	-0.189351252
Q9NPA8	ENY2	Transcription and mRNA export factor ENY2	-0.241270432	-0.40927823	-0.40545145	0.289244285	0.069014678	0.078609835	-0.256700472	-0.058893689	-1.732164608
Q5NDL2	EOGT	EGF domain-specific O-linked N-acetylglucosamine transferase	-0.492078535	-0.411195433	-0.531156057	-0.20756107	0.140124224	-0.244685096	-0.244685096	-0.465938398	-0.289827252
Q09472	EP300	Histone acetyltransferase p300	0.025737561	0.046840254	0.020057652	-0.008682243	-0.092340172	-0.126580497	-0.187707155	-0.120294234	-0.332789088
Q96L91	EP400	E1A-binding protein p400	0.22527493	0.153156788	0.22527493	0.027154052	-0.16326792	0.022900402	-0.117161344	-0.069451881	-0.029146346
P11171	EPB41	Protein 4.1	0.14404637	0.333423734	0.105678078	-0.535331733	0.160920188	-0.657445255	0.571434116	0.606915942	0.437227739
A0A1B0GTW6	EPB41L1	Band 4.1-like protein 1	-0.685013515	-0.60164963	-0.685013515	1.910348915	2.629006833	1.961993677	-0.932361283	-0.727379545	-1.077041036
O43491	EPB41L2	Band 4.1-like protein 2	-0.236163541	-0.030619235	-0.123433941	0.796597754	1.28036249	0.868686765	-0.033569533	0.267835392	-0.03948829
A8K968	EPB41L3	Band 4.1-like protein 3	-0.179514657	-0.095419565	-0.307572802	-0.182786076	-0.512513651	-0.323732592	-0.232768963	0.142740172	-0.321928095
Q9H2F5	EPC1	Enhancer of polycomb homolog 1	0.301002256	0.13093087	0.481298942	-0.164884385	-0.189351252	0.40599236	0.22897257	0.283329168	0.216610069
Q9HCE0	EPG5	Ectopic P granules protein 5 homolog	0.025737561	0.105678078	-0.139235797	-0.378944497	-0.152003093	-0.531156057	-0.1376478	-0.058893689	-0.281035664
P29323	EPHB2	Ephrin type-B receptor 2	-0.756330919	-0.64385619	-0.913216234	-0.586405918	-0.749038426	-0.859875776	-0.935117148	-0.865121946	-1.279283757
R4SBI6	EPHX1	Epoxide hydrolase	-0.865121946	-0.854648614	-0.648371671	-0.232768963	-0.214240226	0.067638717	-0.352915787	-0.336427665	0.125651102
Q9Y6I3	EPN1	Epsin-1	0.060739158	-0.010134377	0.150559677	0.041242982	-0.051399153	0.010063683	0.199122642	0.164786278	0.088141597
Q9H201	EPN3	Epsin-3	0.056583528	-0.399730246	0.484395963	1.736821317	1.337996464	1.913033	-0.4639471	-0.510457064	0.204140717
P58107	EPPK1	Epiplakin	0.01720929	0.121678557	-0.253257284	0.370722275	0.513995979	0.212880566	0.23388806	0.663572335	-0.005782353
P07814	EPRS1	Bifunctional glutamate/proline--tRNA ligase	-0.035046947	0.126972856	-0.134477041	0.214124805	0.172487516	0.011495639	-0.095419565	-0.005782353	-0.174621396
P42566	EPS15	Epidermal growth factor receptor substrate 15	0.182692298	0.178873958	0.299830762	0.676267408	0.669933836	0.610700062	0.827819025	0.96790637	0.496717988
Q9UBC2	EPS15L1	Epidermal growth factor receptor substrate 15-like 1	-0.09696173	-0.168122759	-0.095419565	-0.058893689	-0.174621396	-0.117161344	-0.042456799	0.015782997	-0.253257284
Q96J88	EPSTI1	Epithelial-stromal interaction protein 1	0.690640579	0.82374936	0.660837368	-0.442222329	-0.008682243	-0.055891201	-0.217591435	-0.005782353	-0.3382504
P11678	EPX	Eosinophil peroxidase	0.18142064	-0.200912694	-0.241270432	0.314986485	0.044044333	0.237563718	0.09895848	-0.394031641	0.313826296
O75616	ERAL1	GTPase Era, mitochondrial	-0.318325858	-0.02620507	-0.128156351	0.138814469	0.124328135	0.140124224	-0.454031631	0.207892852	-0.007231569
Q9NZ08	ERAP1	Endoplasmic reticulum aminopeptidase 1	-0.696657606	0.502839758	0.211635253	-0.994240731	0.487486349	-0.100051014	-0.81857936	0.22897257	0.190298792
Q96RT1	ERBIN	Erbin	0.271425676	0.196607044	0.280956314	0.132247798	0.005759269	0.155749233	0.004321606	-0.06340917	-0.040971781
X6RLX0	ERC1	ELKS/Rab6-interacting/CAST family member 1	-0.1376478	-0.15682011	0.059355278	-0.144010303	-0.174621396	-0.126580497	-0.081613766	-0.066427362	-0.098505545
O15083	ERC2	ERC protein 2	0.056583528	-1.380821784	0.062121712	-0.717856771	-1.810966176	-0.078563669	0.589763487	0.018634174	0.600269754
P07992	ERCC1	DNA excision repair protein ERCC-1	0.269033146	0.298658316	0.293958979	0.371837617	0.240008965	0.3021728	0.093560176	-0.17299399	0.146655222
P18074	ERCC2	General transcription and DNA repair factor IIH helicase subunit XPD	0.09895848	-0.134477041	0.473007568	0.392866916	0.125651102	0.507921465	-0.029146346	0.231432408	0.424384672
A0A2R8Y6W8	ERCC3	DNA excision repair protein ERCC-3	-0.177881725	0.002882509	-0.182786076	-0.204233052	-0.242976753	-0.268816758	-0.279283757	-0.075520008	-0.334607229
Q92889	ERCC4	DNA repair endonuclease XPF	0.253384236	0.280956314	-0.033569533	0.489542936	0.075874867	0.137503524	-0.046921047	-0.089267338	-0.710755715
Q969X5	ERGIC1	Endoplasmic reticulum-Golgi intermediate compartment protein 1	-0.564904848	-0.40354186	-0.619270551	-0.380821784	-0.320125852	-0.490050854	1.005040617	0.925999419	1.395611249
H0Y5K5	ERGIC3	Endoplasmic reticulum-Golgi intermediate compartment protein 3 (Fragment)	-0.288064643	-0.204233052	-0.377069649	-0.02620507	0.025737561	-0.066427362	-0.123433941	-0.23786383	-0.148800661
P84090	ERH	Enhancer of rudimentary homolog	0.055195654	0.201633861	0.029982866	-0.03209363	-0.479954976	-0.179514657	-0.248107862	-0.128156351	-0.321928095
Q8IV48	ERI1	3'-5' exoribonuclease 1	-0.058893689	-0.13289427	0.457331625	0.867896464	0.680774425	0.612588407	0.069014678	0.032806145	0.328836464
O43414	ERI3	ERI1 exoribonuclease 3	-0.304006187	-0.18606493	-0.20756107	-0.251538767	-0.06039728	0.027154052	0.03562391	0.393965276	0.027154052
Q86X53	ERICH1	Glutamate-rich protein 1	0.972325042	1.196607044	1.044743821	0.609754962	0.147957881	0.053806444	-0.550042516	-0.336427665	0.049630768
O75477	ERLIN1	Erlin-1	0.136191386	0.22650853	0.342554745	0.008630305	0.172487516	0.070389328	-0.242976753	-0.115597447	-0.055891201
O94905	ERLIN2	Erlin-2	-0.150400989	-0.15521265	-0.070966521	-0.291592017	-0.234465254	-0.16326792	0.129612738	-0.078563669	-0.001443417
Q7Z2K6	ERMP1	Endoplasmic reticulum metallopeptidase 1	-0.77102743	-0.846843212	-1.104697379	0.620117165	0.757023247	0.326537348	-0.212567535	-0.673462652	-0.483984853
Q96HE7	ERO1A	ERO1-like protein alpha	-0.533242384	-0.384583703	-0.36215794	-0.212567535	0.163498732	0.092207438	-0.392137097	-0.40545145	-0.531156057
P30040	ERP29	Endoplasmic reticulum resident protein 29	-0.011587974	-0.072482754	-0.00433459	-0.321928095	-0.316528107	-0.177881725	0.10433666	0.074505436	-0.145605322
A0A090N8Y2	ERP70	Protein disulfide-isomerase A4	-0.325539348	-0.251538767	-0.202571918	0.039840265	0.325386415	0.115033243	0.151858817	0.175045486	0.241230036
A0A140VJJ2	ESD	S-formylglutathione hydrolase	-0.330973234	-0.027674958	-0.190997225	-0.256700472	-0.017417053	-0.291592017	-0.217591435	0.150559677	0.011495639
Q9H501	ESF1	ESF1 homolog	-0.438307279	-0.256700472	-0.76611194	-0.899695094	-0.473931188	-0.249822294	-0.075520008	-0.241270432	-0.715485867
H7BXI1	ESYT2	Extended synaptotagmin-2	-0.289827252	-0.134477041	-0.356605547	-0.248107862	0.015782997	-0.281035664	-0.227692025	-0.036525876	-0.109358756
A0A024R8U7	ET	Uncharacterized protein	-0.680382066	-0.724992953	-0.60164963	-0.744197163	-0.623709617	-0.706041021	-0.036525876	0.010063683	-0.199255376
P62495	ETF1	Eukaryotic peptide chain release factor subunit 1	0.094911647	0.176322773	0.037030731	0.186500558	0.303342394	0.097610797	0.012926174	0.031395196	-0.066427362
A0A0S2Z3L0	ETFA	Electron transfer flavoprotein subunit alpha, mitochondrial (Fragment)	-0.23786383	-0.042456799	-0.055891201	0.132247798	0.216610069	0.282143229	0.109694865	0.206643224	0.153156788
P38117	ETFB	Electron transfer flavoprotein subunit beta	-0.075520008	-0.066427362	-0.236163541	0.169925001	0.290424404	0.175045486	-0.029146346	0.13093087	0.149259365
A0A0S2Z5B3	ETHE1	Ethylmalonic encephalopathy 1 isoform 1 (Fragment)	-0.00433459	0.23511432	0.032806145	-0.008682243	0.163498732	-0.036525876	-0.011587974	0.014355293	-0.314732593
Q9HBU6	ETNK1	Ethanolamine kinase 1	-0.061902439	-0.055891201	-0.084670324	-0.01887801	-0.046921047	0.169925001	0.121678557	-0.093879047	0.15704371
A0A0S2Z3C9	ETV6	Ets variant 6 isoform 1 (Fragment)	-0.284545873	-0.275786313	-0.168122759	-0.033569533	0.020057652	-0.189351252	-0.378944497	-0.60823228	-0.846843212
P22794	EVI2A	Protein EVI2A	0.27857955	0.539034703	0.105678078	0.242450074	0.177598929	0.064882852	-0.488026018	-0.139235797	-0.698997744
P34910	EVI2B	Protein EVI2B	-0.013043037	0.125651102	0.028569152	0.057970069	-0.040971781	0.048236186	-0.440263476	-0.126580497	-0.256700472
O60447	EVI5	Ecotropic viral integration site 5 protein homolog	-0.40354186	-0.309359421	-0.59946207	0.056583528	0.162210036	-0.086201035	0.011495639	0.185232254	-0.089267338
Q01844	EWSR1	RNA-binding protein EWS	-0.020340448	-0.013043037	-0.083141235	-0.195946441	-0.086201035	-0.793356776	-0.061902439	0.153156788	-0.680382066
F1JVV5	EWSR1/ATF1	EWSR1/ATF1 fusion protein type 1	-0.078563669	-0.058893689	0.117695043	-0.15682011	-0.214240226	-0.098505545	-0.217591435	-0.045431429	-0.418889825
Q9NVH0	EXD2	Exonuclease 3'-5' domain-containing protein 2	0.048236186	-0.015957574	-0.06340917	-0.052894948	-0.215914857	-0.015957574	0.388465097	0.159629186	0.39176772
Q9NV70	EXOC1	Exocyst complex component 1	-0.12973393	-0.123433941	-0.109358756	0.071762669	0.044044333	-0.074000581	-0.117161344	0	-0.144010303
Q96KP1	EXOC2	Exocyst complex component 2	-0.123433941	-0.084670324	0.038436182	0.049630768	0.09895848	0.175045486	0.066261442	0.027154052	0.117695043
A0A024QYZ6	EXOC3	Exocyst complex component 3	-0.171368418	-0.140825544	-0.204233052	-0.070966521	0	0.100304906	-0.036525876	0.064882852	0.028569152
Q6NX51	EXOC4	Exocyst complex component Sec8	0.031395196	0.374065718	-0.104697379	0.232660757	0.105678078	-0.017417053	-0.054392297	0.070389328	-0.055891201
O00471	EXOC5	Exocyst complex component 5	-0.309359421	-0.369594529	-0.364013496	-0.100051014	-0.182786076	-0.092340172	-0.084670324	-0.083141235	-0.305788392
Q8TAG9	EXOC6	Exocyst complex component 6	-0.023269779	-0.029146346	-0.148800661	0.27857955	0.140124224	0.190298792	-0.064917477	-0.075520008	-0.253257284
Q9UPT5	EXOC7	Exocyst complex component 7	-0.19759996	-0.109358756	-0.1376478	0.022900402	-0.045431429	0.129612738	-0.118726939	0.031395196	-0.249822294
Q8IYI6	EXOC8	Exocyst complex component 8	-0.194294815	-0.153606979	-0.128156351	0.048236186	0.053806444	0.092207438	-0.024736678	0.018634174	-0.115597447
Q9Y3B2	EXOSC1	Exosome complex component CSL4	-0.115597447	-0.334607229	-0.192645078	-0.251538767	-0.251538767	-0.2968993	-0.606034724	-0.535331733	-0.254977851
Q01780	EXOSC10	Exosome component 10	0.13093087	0.216610069	0.077242999	0.438292852	0.32998465	0.325386415	-0.349235441	-0.150400989	-0.19759996
Q13868	EXOSC2	Exosome complex component RRP4	0.041242982	-0.06340917	-0.12973393	0.3021728	-0.03948829	-0.040971781	0.015782997	-0.488026018	-0.293358943
Q9NQT5	EXOSC3	Exosome complex component RRP40	0.167357928	0.280956314	0.303342394	0.412510571	0.142740172	0.370722275	0.060739158	-0.17625064	-0.013043037
E9PI41	EXOSC4	Exosome complex component RRP41 (Fragment)	-0.036525876	-0.036525876	0.199122642	0.206643224	-0.070966521	0.200378798	0.073134705	-0.078563669	0.215367972
Q9NQT4	EXOSC5	Exosome complex component RRP46	-0.199255376	-0.095419565	-0.411195433	-0.03209363	-0.195946441	-0.300448367	-0.516635639	-0.522840789	-0.907792562
Q5RKV6	EXOSC6	Exosome complex component MTR3	-0.148800661	-0.045431429	-0.40927823	0.108357178	0.049630768	-0.070966521	-0.229382353	0.020057652	-0.432454552
A0A024R2T3	EXOSC7	Exosome component 7, isoform CRA_a	0.100304906	0.049630768	-0.10159814	0.059355278	-0.19759996	0.057970069	-0.10159814	-0.144010303	-0.171368418
Q96B26	EXOSC8	Exosome complex component RRP43	0.187767747	0.057970069	0.169925001	0.109694865	-0.103146927	0.275007047	-0.153606979	-0.293358943	-0.040971781
A5PLM5	EXOSC9	Exosome complex component RRP45	0.201633861	0.284514133	0.180147861	0.132247798	-0.045431429	-0.072482754	-0.281035664	-0.375197235	-0.148800661
P00488	F13A1	Coagulation factor XIII A chain	0.038436182	0.063502942	-0.027674958	2.430820497	2.310340121	0.641546029	1.423309237	1.896465616	0.138814469
P23610	F8A1	40-kDa huntingtin-associated protein	-0.471928835	-0.2968993	-0.496142467	0.432959407	0.549915554	0.386259141	0.096261853	0.200378798	-0.140825544
O00519	FAAH	Fatty-acid amide hydrolase 1	0.312665174	0.336854639	0.340277405	-0.790858602	-0.749038426	-0.98279071	0.517023672	0.604071324	0.49057013
Q05CP7	FABP1	Fatty acid-binding protein 1 (Fragment)	0.576280258	-0.202571918	1.039840265	0.494671612	-0.438307279	1.186500558	0.904580435	0.150559677	1.41196851
E7DVW4	FABP4	Adipocyte-type fatty acid-binding protein	0.092207438	0.048236186	-0.369594529	3.709290636	4.213736096	4.078439051	0.01720929	0.057970069	-0.785875195
Q01469	FABP5	Fatty acid-binding protein 5	-0.222632891	-0.461958547	-0.471928835	1.594070757	1.866314561	1.516519498	-0.883635243	-0.910501849	-1.23786383
F2RM35	factor	Christmas factor	0.327687364	0.552868871	0.569491092	0.044044333	0.125651102	1.053806444	0.185232254	-0.077041036	0.976730221
Q13158	FADD	FAS-associated death domain protein	-0.131313235	-0.272297327	0.051024003	0.250961574	0.01720929	0.199122642	-0.16326792	0.008630305	-0.120294234
Q96CS3	FAF2	FAS-associated factor 2	-0.422752464	-0.526992432	-0.448114897	0.010063683	-0.030619235	-0.064917477	-0.160040413	-0.115597447	-0.152003093
Q6P587	FAHD1	Acylpyruvase FAHD1, mitochondrial	-0.432454552	-0.309359421	-0.477944251	-0.011587974	0.012926174	-0.02180437	0.155749233	0.224040274	-0.244685096
Q96GK7	FAHD2A	Fumarylacetoacetate hydrolase domain-containing protein 2A	-0.364013496	-0.284545873	-0.36215794	0.031395196	-0.01449957	0.074505436	0.09085343	0.341416524	-0.064917477
Q9H098	FAM107B	Protein FAM107B	0.633198686	0.773996325	0.653518671	0.075874867	-0.286304185	0.206643224	-0.785875195	-0.438307279	-0.588573754
Q8IWE2	FAM114A1	Protein NOXP20	-0.142417045	-0.314732593	-0.45600928	-0.823677227	-0.991369695	-1.161653263	0.141432791	0.175045486	-0.498178735
Q9NRY5	FAM114A2	Protein FAM114A2	0.310340121	0.197865391	0.220329955	-0.092340172	-0.058893689	-0.184424571	0.053806444	0.276198865	-0.286304185
Q9NZB2	FAM120A	Constitutive coactivator of PPAR-gamma-like protein 1	-0.112474729	-0.030619235	-0.220950447	0.097610797	0.125651102	-0.052894948	-0.093879047	-0.084670324	-0.248107862
F5GY05	FAM120B	Constitutive coactivator of peroxisome proliferator-activated receptor gamma	-0.226003675	-0.152003093	-0.049904906	-0.16326792	-0.226003675	-0.160040413	0.024319679	0.149259365	0.007195501
Q9BYI3	FAM126A	Hyccin	-0.816037165	-1.10780329	-1.077041036	-0.584241333	-0.905088353	-0.846843212	0.486456956	0.339137385	0.348232419
Q8IXS8	FAM126B	Protein FAM126B	0.512985335	0.371837617	0.454175893	0.074505436	0.069014678	0.39176772	-0.038006323	-0.045431429	0.09895848
E7EQY1	FAM136A	Protein FAM136A	-0.134477041	-0.231074664	-0.729770093	0.253384236	0.221567789	-0.345564459	-0.397828209	-0.258425153	-0.147202107
Q5W0V3	FAM160B1	Protein FAM160B1	0.119024103	0.352758525	0.205392513	0.078609835	0.194087052	-0.005782353	0.169925001	0.224040274	0.220329955
Q96A26	FAM162A	Protein FAM162A	-0.356605547	-0.081613766	-0.422752464	0.533064922	0.444667067	0.698663	-0.358453971	-0.215914857	-0.701341684
Q8WUF8	FAM172A	Cotranscriptional regulator FAM172A	-0.074000581	-0.407363571	-0.234465254	0.439357178	0.572404647	0.434027675	-0.652901329	-0.340075442	-1.058893689
Q8TBP5	FAM174A	Membrane protein FAM174A	0.09895848	0.319617934	-0.051399153	-0.281035664	0.166072676	0.392866916	0.212880566	0.186500558	0.018634174
Q8N128	FAM177A1	Protein FAM177A1	-0.066427362	-0.128156351	-0.288064643	-0.614845103	-0.420819852	-0.1376478	-0.309359421	-0.282789701	-0.504304837
O75063	FAM20B	Glycosaminoglycan xylosylkinase	0.255802837	0.109694865	0.121678557	0.102993993	0.243669081	0.401630467	0.15704371	0.351628329	0.377401431
Q8IXL6	FAM20C	Extracellular serine/threonine protein kinase FAM20C	-0.087733372	-0.125006361	0.001441974	0.022900402	0.163498732	-0.10780329	-0.415037499	-0.424687669	-0.57132159
Q96ND0	FAM210A	Protein FAM210A	-0.293358943	-0.291592017	-0.312939312	0.064882852	-0.03209363	0.086783766	-0.098505545	-0.229382353	-0.356605547
Q9H0X4	FAM234A	Protein FAM234A	0.321928095	-0.295128036	0.23511432	-0.090802937	-0.182786076	0.591679417	0.237563718	-0.53951953	1.088820033
Q8N8J7	FAM241A	Uncharacterized protein FAM241A	-0.192645078	0.434027675	0.180147861	-0.289827252	0.163498732	-1.210896782	-0.508403406	-0.120294234	-1.258425153
Q92520	FAM3C	Protein FAM3C	-0.205896101	-0.123433941	-0.199255376	-0.035046947	-0.139235797	0.089498151	-0.309359421	-0.360304767	-0.438307279
A0A024R9G4	FAM49B	Family with sequence similarity 49, member B, isoform CRA_a	0.173767068	0.215367972	0.270229907	-0.200912694	-0.134477041	-0.226003675	0.479230561	0.403813062	0.434027675
Q14320	FAM50A	Protein FAM50A	0.24610401	0.180147861	0.303342394	-0.467932448	-0.582079992	-0.392137097	-0.556393349	-0.541617996	-0.606034724
A0A024RB17	FAM62A	Family with sequence similarity 62 (C2 domain containing), member A, isoform CRA_b	-0.564904848	-0.395928676	-0.76121314	0.138814469	0.334568276	-0.115597447	-0.496142467	-0.345564459	-0.416962376
D3DV11	FAM63A	Ubiquitinyl hydrolase 1	-0.005782353	-0.010134377	0.089498151	0.39176772	-0.067938829	0.10701825	0.680774425	0.319617934	-0.045431429
Q8TAV0	FAM76A	Protein FAM76A	-0.166502663	-0.081613766	-0.16326792	0.190298792	0.3021728	0.189033824	0.057970069	0.151858817	0.077242999
Q5HYJ3	FAM76B	Protein FAM76B	0.261831659	0.437227739	0.048236186	-0.309359421	-0.442222329	-0.710755715	-0.246395464	0.081339627	0.028569152
Q5JUQ0	FAM78A	Protein FAM78A	0.248534836	-0.171368418	-0.236163541	-0.590744853	-0.365871442	-0.428565884	-0.488026018	-0.168122759	-0.40545145
A0A024R9P6	FAM82C	Family with sequence similarity 82, member C, isoform CRA_a	-0.369594529	-0.49410907	-0.543719518	-1.177881725	-1.268816758	-1.10159814	0.214124805	-0.234465254	-0.027674958
A0A024R006	FAM8A1	Family with sequence similarity 8, member A1, isoform CRA_a	-0.09696173	0.189033824	-0.152003093	0.192825404	0.034215715	0.055195654	-0.432454552	-0.45600928	-0.274040765
Q658Y4	FAM91A1	Protein FAM91A1	0.149259365	0.240008965	0.137503524	0.01720929	-0.06039728	-0.260151897	-0.090802937	-0.118726939	0.055195654
I6L9E8	FAM98A	Family with sequence similarity 98, member A	0.002882509	0.046840254	-0.10780329	0.001441974	0.056583528	-0.187707155	-0.075520008	-0.086201035	-0.365871442
Q52LJ0	FAM98B	Protein FAM98B	-0.057391664	0.022900402	-0.069451881	-0.008682243	0.070389328	-0.070966521	-0.057391664	0.14404637	-0.265344567
K7ER00	FARSA	Phenylalanine--tRNA ligase	0.159629186	0.123003954	0.254594043	0.479230561	0.49057013	0.265436896	-0.114035243	-0.051399153	-0.084670324
Q9NSD9	FARSB	Phenylalanine--tRNA ligase beta subunit	0.111031312	0.029982866	0.011495639	0.270229907	0.097610797	0.126972856	-0.139235797	-0.181149439	-0.16326792
P49327	FASN	Fatty acid synthase	-0.529072743	-0.204233052	-0.369594529	0.027154052	0.319617934	0.204140717	-0.19759996	0.067638717	-0.182786076
Q53R41	FASTKD1	FAST kinase domain-containing protein 1, mitochondrial	0.501821265	0.178873958	0.171206827	0.478195258	0.585923977	0.602171791	-0.181149439	0.253384236	-0.125006361
Q7L8L6	FASTKD5	FAST kinase domain-containing protein 5, mitochondrial	-0.029146346	-0.222632891	-0.552156356	0.24610401	0.217851097	-0.117161344	-0.224317298	-0.496142467	-0.659722595
P62861	FAU	40S ribosomal protein S30	0.022900402	0.413594082	-0.027674958	0.42867841	1.45048546	-0.06340917	-1.02620507	0.272620455	-1.522840789
P22087	FBL	rRNA 2'-O-methyltransferase fibrillarin	-0.177881725	0.008630305	-0.388355457	-0.498178735	-0.512513651	-0.634867407	0.093560176	0.336854639	-0.19759996
Q2TU34	FBP1	Fructose-bisphosphatase	-0.948975997	-0.440263476	-1.332789088	0.41467678	0.649845352	0.007195501	-2.265344567	-1.977099598	-2.244685096
Q9UF56	FBXL17	F-box/LRR-repeat protein 17	-0.177881725	-0.152003093	-0.50021788	-0.23786383	-0.36215794	-0.432454552	-0.852042119	-0.76611194	-1.756330919
A0A024R857	FBXL18	F-box and leucine-rich repeat protein 18, isoform CRA_b	-0.199255376	-0.260151897	-0.195946441	0.078609835	0.123003954	0.420078116	0.121678557	0.096261853	0.066261442
J3KTA1	FBXL20	F-box and leucine-rich repeat protein 20, isoform CRA_a	0.029982866	0.09085343	0.056583528	-0.190997225	0.031395196	-0.234465254	-0.343732465	0.041242982	0.23878686
Q8TB52	FBXO30	F-box only protein 30	-0.195946441	0.202887833	-0.190997225	-0.036525876	-0.057391664	-0.367731785	-0.426625474	-0.394031641	-0.184424571
Q6PIJ6	FBXO38	F-box only protein 38	-0.18606493	-0.209227962	-0.312939312	0.038436182	0.081339627	0.069014678	-0.042456799	-0.131313235	-0.051399153
Q9NRD1	FBXO6	F-box only protein 6	0.906120953	1.303342394	0.698663	-0.038006323	0.264236151	-0.16326792	-0.694321257	-0.60823228	-0.60823228
Q9UKB1	FBXW11	F-box/WD repeat-containing protein 11	0.011495639	-0.081613766	-0.066427362	-0.052894948	0.123003954	0.001441974	-0.554273297	-0.556393349	-0.641603738
A0A0G2JLU6	FCAR	Immunoglobulin alpha Fc receptor	0.65718266	0.265436896	1.529571108	-1.54793177	-2.011587974	-1.286304185	-2.450084446	-2.582079992	-1.365871442
P30273	FCER1G	High affinity immunoglobulin epsilon receptor subunit gamma	0.371837617	0.580145484	0.417920008	-1.020340448	-1.029146346	-0.946193556	-0.407363571	-0.16326792	-0.304006187
P06734	FCER2	Low affinity immunoglobulin epsilon Fc receptor	0.500802053	0.475084883	0.543000877	2.540771246	2.340562269	3.368349306	0.276198865	0.267835392	0.366252264
P12314	FCGR1A	High affinity immunoglobulin gamma Fc receptor I	1.563646269	1.814755483	1.528571319	-0.749038426	-0.910501849	-0.988504361	-0.641603738	-0.77349147	-0.584241333
P12318	FCGR2A	Low affinity immunoglobulin gamma Fc region receptor II-a	-0.152003093	-0.169744676	0.189033824	-1.380821784	-1.612637459	-1.354759487	0.468843943	0.266636643	0.343692069
A0A1W2PQB1	FCGR3A	Fc of IgG low affinity IIIa receptor isoform 1 (Fragment)	-1.442222329	-0.778432211	-1.473931188	-2.336427665	-2.426625474	-2.426625474	-0.064917477	0.32998465	-0.03209363
M0QZI3	FCHO1	F-BAR domain only protein 1	0.097610797	0.182692298	-0.120294234	0.438292852	0.364012054	0.105678078	-0.061902439	0.123003954	0.119024103
Q0JRZ9	FCHO2	F-BAR domain only protein 2	-1.023269779	-1.145605322	-0.76611194	-1.046921047	-1.040971781	-0.852042119	0.605020153	0.244887059	0.882838656
Q86WN1	FCHSD1	F-BAR and double SH3 domains protein 1	0.001441974	0.147957881	0.434027675	-0.030619235	-0.345564459	-0.332789088	-0.436353731	-0.369594529	-0.360304767
E9PG19	FCHSD2	F-BAR and double SH3 domains protein 2	-0.831357964	-0.356605547	-1.321928095	-0.377069649	-0.554273297	-0.575615328	-0.821126042	-0.483984853	-1.110915901
O00602	FCN1	Ficolin-1	0.69777382	0.735522177	1.216610069	-1.518701058	-1.826232932	-1.200912694	-1.289827252	-0.411195433	-0.813499442
Q8N0W3	FCSK	L-fucose kinase	-0.142417045	-0.083141235	0.034215715	0.353887836	0.189033824	0.299830762	0.014355293	0.136191386	0.140124224
P37268	FDFT1	Squalene synthase	-0.395928676	-0.380821784	-0.024736678	-0.098505545	-0.005782353	0.039840265	-0.680382066	-0.751465164	-0.219269964
P14324	FDPS	Farnesyl pyrophosphate synthase	0.051024003	0.12035194	0.209141398	-0.174621396	-0.093879047	-0.169744676	-0.194294815	0.074505436	-0.061902439
P10109	FDX1	Adrenodoxin, mitochondrial	-0.329159664	-0.397828209	-0.857259828	-0.475936324	-0.492078535	-0.734563104	-0.865121946	-0.77102743	-0.883635243
P22570	FDXR	NADPH:adrenodoxin oxidoreductase, mitochondrial	0.242450074	0.668119125	0.282143229	-0.051399153	-0.177881725	-0.117161344	-0.394031641	-0.343732465	-0.343732465
P22830	FECH	Ferrochelatase, mitochondrial	-0.508403406	-0.045431429	-0.606034724	-0.98279071	-0.977099598	-0.968604804	0.222804561	0.616357697	0.014355293
Q6FHX6	FEN1	Flap endonuclease 1	0.508935662	0.572404647	0.551885103	-0.002888279	-0.078563669	-0.199255376	-0.023269779	-0.092340172	-0.15521265
Q86UX7	FERMT3	Fermitin family homolog 3	0.071762669	0.160920188	0.053806444	0.108357178	0.22897257	-0.020340448	-0.169744676	-0.229382353	-0.115597447
P07332	FES	Tyrosine-protein kinase Fes/Fps	0.216610069	0.396159489	0.271425676	-0.075520008	-0.055891201	-0.1376478	0.659011171	0.914564523	0.496717988
Q0D2I6	FEZ2	Fasciculation and elongation protein zeta 2 (Zygin II)	-0.145605322	-0.430508908	-0.358453971	0.381837084	0.297484916	0.317304068	-0.164884385	-0.426625474	-0.192645078
A0A2X0SYZ7	FGD2	FGD2 (Fragment)	0.55875743	0.643394453	0.436161839	0.555816155	0.646162657	0.366252264	0.828631582	0.917622702	0.867896464
A0A2X0U4Q9	FGD3	FGD3 (Fragment)	0.221567789	0.38294387	0.167357928	-0.522840789	-0.496142467	-0.60823228	0.578214165	0.574343754	0.462575888
F8VWL3	FGD4	FYVE, RhoGEF and PH domain-containing protein 4	-0.042456799	-0.092340172	-0.09696173	-0.06039728	0.015782997	0.027154052	-0.12973393	0.186500558	-0.16326792
Q6ZV73	FGD6	FYVE, RhoGEF and PH domain-containing protein 6	0.141432791	0.071762669	-0.090802937	0.062121712	0.176322773	0.175045486	-0.084670324	-0.106249498	-0.289827252
Q9NVK5	FGFR1OP2	FGFR1 oncogene partner 2	0.35614381	0.031395196	0.212880566	0.059355278	-0.17299399	-0.15682011	-0.395928676	-0.309359421	-0.586405918
C9JC84	FGG	Fibrinogen gamma chain	0.977463111	-0.024736678	1.07244885	0.324234562	-0.448114897	0.972325042	0.816394909	-0.103146927	0.736388401
Q14314	FGL2	Fibroleukin	1.309176187	1.495695163	0.937344392	1.99385548	1.925619712	1.341416524	0.591679417	1.367371066	0.498761466
P09769	FGR	Tyrosine-protein kinase Fgr	-0.075520008	0.126972856	-0.369594529	0.154453593	0.337996464	-0.013043037	-0.535331733	-0.288064643	-0.334607229
A0A0S2Z4C3	FH	Fumarate hydratase, mitochondrial (Fragment)	-0.384583703	-0.261880711	-0.3382504	0.150559677	0.282143229	0.336854639	-0.291592017	-0.194294815	-0.320125852
A0A024R366	FHIT	Bis(5'-adenosyl)-triphosphatase	0.444667067	-0.048412205	0.351628329	0.261831659	-0.254977851	0.501821265	0.215367972	0.182692298	0.493647334
Q13643	FHL3	Four and a half LIM domains protein 3	-0.420819852	-1.023269779	-0.241270432	0.618238656	0.074505436	0.71633248	-0.190997225	-0.450084446	-0.181149439
A0A068F7M9	FHOD1	FH1/FH2 domain-containing protein 1 variant	-0.64385619	-0.520769439	-0.732164608	0.556797247	0.410341105	0.277389699	-0.810966176	-0.623709617	-0.729770093
O43427	FIBP	Acidic fibroblast growth factor intracellular-binding protein	0.022900402	-0.217591435	-0.035046947	-0.430508908	-0.584241333	-0.219269964	0.093560176	0.145351386	0.33571191
A0A6Q8PHH5	FIG4	Polyphosphoinositide phosphatase	-0.256700472	-0.029146346	-0.10159814	-0.309359421	-0.282789701	-0.291592017	-0.190997225	-0.192645078	-0.134477041
Q6UN15	FIP1L1	Pre-mRNA 3'-end-processing factor FIP1	0.101650076	-0.057391664	-0.052894948	-0.048412205	-0.160040413	0.007195501	-0.244685096	0.012926174	-0.224317298
Q9Y3D6	FIS1	Mitochondrial fission 1 protein	-0.648371671	-0.380821784	-0.775959726	0.211635253	0.32998465	-0.02180437	-0.070966521	0.313826296	-0.17625064
Q5T1M5	FKBP15	FK506-binding protein 15	0.111031312	0.221567789	0.012926174	-0.036525876	-0.057391664	-0.286304185	-0.226003675	-0.112474729	-0.395928676
Q0VDC6	FKBP1A	Peptidylprolyl isomerase	0.164786278	0.112366523	0.456280482	0.924479992	0.627606838	1.082702589	-0.080087911	-0.074000581	-0.282789701
A0A494C1N0	FKBP2	Peptidylprolyl isomerase	-0.10159814	-0.184424571	0.01720929	-0.106249498	-0.18606493	0.173767068	0.305678743	0.214124805	0.23511432
Q00688	FKBP3	Peptidyl-prolyl cis-trans isomerase FKBP3	-0.251538767	-0.281035664	-0.309359421	-0.045431429	-0.304006187	-0.083141235	-0.164884385	-0.035046947	-0.415037499
Q02790	FKBP4	Peptidyl-prolyl cis-trans isomerase FKBP4	0.185232254	0.164786278	0.267835392	-0.311148256	-0.415037499	-0.152003093	-0.422752464	-0.562772261	-0.367731785
Q13451	FKBP5	Peptidyl-prolyl cis-trans isomerase FKBP5	0.154453593	0.46048047	0.242450074	0.579180148	0.724213687	0.612588407	2.266636643	2.423847055	2.377401431
Q9Y680	FKBP7	Peptidyl-prolyl cis-trans isomerase FKBP7	0.15704371	-0.329159664	-0.222632891	0.22650853	-0.263611599	-0.10159814	0.254594043	0.029982866	-0.318325858
A0A024R7P2	FKBP8	Peptidylprolyl isomerase	-0.261880711	-0.395928676	-0.3382504	-0.210896782	-0.329159664	-0.190997225	-0.675765438	-0.962969269	-0.597277823
A0A090N8P3	FKBP9	Peptidylprolyl isomerase	-0.448114897	-0.492078535	-0.378944497	-0.420819852	-0.461958547	-0.356605547	0.320773477	0.265436896	-0.078563669
Q8NFF5	FLAD1	FAD synthase	0.015782997	-0.117161344	0.064882852	-0.224317298	-0.251538767	-0.083141235	0.028569152	0.151858817	-0.029146346
Q8NFG4	FLCN	Folliculin	-0.120294234	-0.384583703	-0.161653263	-0.251538767	-0.502259911	-0.231074664	0.128293401	-0.17299399	0.029982866
A0A024R3M5	FLI1	Friend leukemia virus integration 1, isoform CRA_a	0.309176187	0.248534836	0.292781749	-0.002888279	0.10701825	0.024319679	0.311503115	0.041242982	0.25821739
Q13045	FLII	Protein flightless-1 homolog	0.022900402	0.128293401	-0.117161344	0.178873958	0.440420721	0.073134705	-0.090802937	-0.195946441	-0.224317298
Q6ZNK5	FLJ00293	FLJ00293 protein (Fragment)	0.252173413	0.602171791	0.3021728	-0.075520008	-0.274040765	-0.567040593	0.063502942	0.039840265	-0.192645078
A0A023T6R1	FLJ10292	Mago nashi protein	0.063502942	0.066261442	0.141432791	-0.293358943	-0.49410907	-0.110915901	0.553851968	0.272620455	0.671746267
A0A024RE14	FLJ11193	Uncharacterized protein	-0.049904906	0.531069493	0.669026766	-0.314732593	0.360645202	0.545968369	-0.17299399	0.401630467	0.455228571
A0A024R0Q0	FLJ12886	Protein SMG9	0.243669081	0.014355293	0.347098671	-0.055891201	-0.202571918	-0.131313235	-0.226003675	-0.03948829	-0.153606979
A0A024R716	FLJ13576	Transmembrane protein 168	-0.508403406	-0.069451881	-0.974262439	0.024319679	-0.054392297	-0.226003675	0.172487516	-0.347398782	-0.274040765
A0A024QZE9	FLJ20643	Uncharacterized protein	0.136191386	0.220329955	-0.1376478	0.202887833	0.266636643	0.048236186	-0.619270551	-0.465938398	-0.430508908
A0A024R3L8	FLJ21103	Protein FAM118B	0.252173413	0.403813062	0.255802837	0.390667686	0.397255346	0.367371066	0.176322773	0.443606651	0.075874867
A0A024R3U8	FLJ22555	Uncharacterized protein	-0.092340172	-0.214240226	0.145351386	0.206643224	0.074505436	0.571434116	0.146655222	0.220329955	0.263034406
A0A024QZC8	FLJ23436	Uncharacterized protein	0.446785562	0.608809243	0.187767747	0.312665174	0.430820497	-0.12973393	0.220329955	0.446785562	-0.74178261
P21333	FLNA	Filamin-A	-0.367731785	-0.295128036	-0.327348371	0.215367972	0.336854639	-0.020340448	-0.390245038	-0.420819852	-0.533242384
O75369	FLNB	Filamin-B	-0.260151897	-0.582079992	-0.471928835	-0.214240226	-0.134477041	-0.739372092	-0.195946441	-0.106249498	-0.579921884
Q14315	FLNC	Filamin-C	-0.152003093	-0.042456799	-0.650634722	0.324234562	0.377401431	0.002882509	-0.727379545	-0.399730246	-0.744197163
O75955	FLOT1	Flotillin-1	-0.274040765	-0.524915117	-0.469929258	-0.957355663	-1.171368418	-1.058893689	0.132247798	-0.024736678	0.014355293
P35916	FLT4	Vascular endothelial growth factor receptor 3	0.243669081	0.602171791	0.022900402	0.847996907	0.888304895	0.704871964	-0.471928835	-0.722610301	-0.673462652
Q9UPI3	FLVCR2	Feline leukemia virus subgroup C receptor-related protein 2	-0.072482754	-0.095419565	-0.150400989	0.566571641	0.508935662	0.366252264	-0.160040413	-0.628162383	-0.219269964
Q96CP2	FLYWCH2	FLYWCH family member 2	-0.467932448	-0.142417045	-0.128156351	-0.144010303	-0.112474729	-0.118726939	-0.569179503	-0.134477041	-0.469929258
Q68DA7	FMN1	Formin-1	-0.311148256	-0.3382504	-0.300448367	-0.518701058	-0.457989644	-0.426625474	0.728573603	0.665392771	0.628540319
O95466	FMNL1	Formin-like protein 1	0.014355293	-0.040971781	-0.055891201	-0.351074441	-0.432454552	-0.652901329	-0.304006187	-0.272297327	-0.384583703
Q96PY5	FMNL2	Formin-like protein 2	0.275007047	0.081339627	-0.217591435	-0.413115187	-0.573466862	-0.588573754	0.082702589	0.052415894	-0.17625064
Q06828	FMOD	Fibromodulin	0.423309237	-0.224317298	0.784922702	0.283329168	-0.275786313	0.724213687	0.39176772	0.020057652	1.069014678
Q06787	FMR1	Synaptic functional regulator FMR1	0.284514133	0.432959407	0.185232254	0.070389328	0.024319679	-0.089267338	0.141432791	0.244887059	0.180147861
A0A024R462	FN1	Fibronectin	-0.448114897	-0.798366139	-0.2968993	-0.614845103	-0.902389203	-0.375197235	0.855989697	0.515005916	0.484395963
A0A140VK84	FN3KRP	Protein-ribulosamine 3-kinase	-0.428565884	0.037030731	0.311503115	-0.20756107	0.039840265	-0.030619235	-0.139235797	0.227741076	0.2880632
B7ZL14	FNBP1	FNBP1 protein	0.063502942	0.171206827	0.129612738	-0.4639471	-0.522840789	-0.314732593	-0.043943348	0.15704371	-0.18606493
D3DQS4	FNBP4	Formin binding protein 4, isoform CRA_d	-0.017417053	-0.038006323	-0.265344567	-0.573466862	-0.305788392	-0.452056689	-0.577766999	-0.307572802	-0.727379545
Q9Y2H6	FNDC3A	Fibronectin type-III domain-containing protein 3A	0.082702589	0.022900402	0.128293401	-0.078563669	-0.10780329	0.089498151	0.299830762	0.25821739	0.35952117
Q53EP0	FNDC3B	Fibronectin type III domain-containing protein 3B	-0.347398782	-0.352915787	-0.367731785	-0.194294815	0.049630768	-0.187707155	-0.438307279	-0.467932448	-0.481968507
D3DSY9	FNTA	Farnesyltransferase, CAAX box, alpha, isoform CRA_a	-0.241270432	-0.092340172	-0.13289427	-0.02620507	0.029982866	0.038436182	0.176322773	0.3068455	-0.114035243
Q5VW36	FOCAD	Focadhesin	-0.148800661	-0.086201035	-0.311148256	0.159629186	0.032806145	-0.092340172	0.353887836	0.282143229	0.33571191
Q9UPW0	FOXJ3	Forkhead box protein J3	0.303342394	0.305678743	0.530070742	0.605968359	0.22527493	0.432959407	0.093560176	0.412510571	0.182692298
P85037	FOXK1	Forkhead box protein K1	0	-0.142417045	0.044044333	0.187767747	0.125651102	-0.086201035	-0.395928676	-0.526992432	-0.749038426
Q01167	FOXK2	Forkhead box protein K2	-0.008682243	-0.703689439	-0.258425153	-0.30222618	-0.02180437	-0.081613766	0.325386415	0.028569152	0.255802837
Q96CU9	FOXRED1	FAD-dependent oxidoreductase domain-containing protein 1	-0.087733372	0.046840254	0.296310561	0.141432791	0.250961574	0.367371066	0.291603558	0.355016264	0.498761466
O14772	FPGT	Fucose-1-phosphate guanylyltransferase	0.052415894	0.078609835	-0.128156351	-0.15521265	-0.267079618	-0.365871442	0.005759269	0.057970069	-0.139235797
Q6L5J4	FPRL2	FML2_HUMAN	-0.305788392	-0.114035243	-0.177881725	-0.397828209	-0.166502663	-0.483984853	-0.60823228	-0.498178735	-0.567040593
Q14331	FRG1	Protein FRG1	0.459431619	0.498761466	0.192825404	-0.001443417	-0.013043037	0.105678078	-0.077041036	0.067638717	-0.727379545
Q9P2Q2	FRMD4A	FERM domain-containing protein 4A	-0.666576266	-0.314732593	-0.169744676	1.017921908	1.790355014	1.158337027	0.432959407	0.249748715	0.51903861
O94915	FRYL	Protein furry homolog-like	0.13093087	0.073134705	0.059355278	-0.015957574	-0.10159814	0.008630305	-0.075520008	-0.093879047	-0.140825544
Q16658	FSCN1	Fascin	-0.061902439	0.044044333	-0.153606979	1.098284796	0.98550043	0.822118275	0.064882852	0.086783766	-0.189351252
Q12841	FSTL1	Follistatin-related protein 1	0.74760223	-0.236163541	1.030689204	-0.249822294	-0.098505545	0.783247097	0.7031007	0.162210036	0.949348164
P02794	FTH1	Ferritin heavy chain	-0.289827252	-0.01449957	-0.473931188	-0.316528107	-0.418889825	-0.15521265	0.494671612	0.780730036	0.621993232
A0A384MDR3	FTL	Ferritin	-0.428565884	0.008630305	-0.334607229	-0.251538767	-0.422752464	-0.077041036	0.264236151	0.615416297	0.560714954
A0A1B0GVH5	FTO	Alpha-ketoglutarate-dependent dioxygenase FTO	0.082702589	-0.048412205	-0.095419565	-0.011587974	0.051024003	0.108357178	0.352758525	0.267835392	0.126972856
A0A024R6S6	FTS	Fused toes homolog (Mouse), isoform CRA_c	-0.064917477	-0.164884385	-0.459972731	-0.498178735	-0.164884385	-0.659722595	-0.694321257	-0.347398782	-0.862496476
A0A0S2Z5C9	FTSJ1	Putative tRNA (cytidine(32)/guanosine(34)-2'-O)-methyltransferase	-0.17625064	0.071762669	-0.145605322	0.004321606	0.232660757	-0.118726939	-0.646112164	-0.06039728	-0.502259911
Q8IY81	FTSJ3	pre-rRNA 2'-O-ribose RNA methyltransferase FTSJ3	-0.367731785	-0.325539348	-0.53951953	0.022900402	-0.365871442	-0.397828209	-0.03209363	-0.316528107	-0.263611599
P04066	FUCA1	Tissue alpha-L-fucosidase	-0.746615764	-1.077041036	-0.867752202	-1.564904848	-1.286304185	-1.498178735	1.437760394	1.39835037	1.185866545
Q9BTY2	FUCA2	Plasma alpha-L-fucosidase	-0.450084446	-0.249822294	-0.628162383	-0.701341684	-0.426625474	-0.768567592	-0.045431429	0.358396262	-0.291592017
Q8IVP5	FUNDC1	FUN14 domain-containing protein 1	-0.329159664	-0.267079618	-0.311148256	-0.051399153	0.045442971	-0.15682011	-0.416962376	-0.142417045	-0.448114897
Q9BWH2	FUNDC2	FUN14 domain-containing protein 2	-0.126580497	-0.024736678	-0.142417045	-0.092340172	-0.253257284	-0.128156351	-0.329159664	-0.330973234	-0.526992432
A2VDF0	FUOM	Fucose mutarotase	-0.300448367	-0.106249498	-0.248107862	0.231432408	0.154453593	0.386259141	-0.687334826	-0.380821784	-1.13606155
H3BPE7	FUS	RNA-binding protein FUS	-0.112474729	0.028569152	-0.251538767	-0.038006323	0.055195654	-0.703689439	-0.358453971	-0.035046947	-1.289827252
A0A024R292	FVT1	Follicular lymphoma variant translocation 1, isoform CRA_a	-0.300448367	-0.260151897	-0.55851652	-0.689659879	-0.666576266	-0.722610301	0.086783766	0.129612738	0.141432791
A0A0S2Z3G4	FXN	Frataxin intermediate form (Fragment)	-0.291592017	-0.377069649	-0.13606155	0.416839742	0.231432408	0.241230036	0.134878054	-0.06340917	-0.147202107
A0A0F7KYT8	FXR1	Fragile X mental retardation autosomal homolog variant p2K	0.092207438	0.187767747	-0.02620507	-0.040971781	-0.040971781	-0.13606155	-0.00433459	-0.008682243	-0.192645078
P51116	FXR2	Fragile X mental retardation syndrome-related protein 2	0.162210036	0.23511432	-0.033569533	0.117695043	0.093560176	-0.01449957	0.011495639	0.146655222	-0.282789701
A0A024R032	FYB	FYN binding protein (FYB-120/130), isoform CRA_b	0.634128558	0.593592806	0.426533138	-0.680382066	-0.54793177	-0.756330919	-0.03948829	0.078609835	-0.139235797
Q9BQS8	FYCO1	FYVE and coiled-coil domain-containing protein 1	-0.314732593	-0.147202107	-0.270555993	-0.490050854	-0.606034724	-0.592919225	-0.272297327	-0.182786076	-0.390245038
Q96QD9	FYTTD1	UAP56-interacting factor	0.224040274	0.305678743	-0.064917477	-0.307572802	-0.288064643	-0.614845103	-0.150400989	-0.052894948	-0.242976753
Q13283	G3BP1	Ras GTPase-activating protein-binding protein 1	-0.220950447	-0.02180437	-0.040971781	0.038436182	0.074505436	0.177598929	-0.114035243	-0.219269964	-0.420819852
A0A024RDB2	G3BP2	Ras-GTPase activating protein SH3 domain-binding protein 2, isoform CRA_b	-0.070966521	0.578214165	-0.603840511	-0.01449957	0.445726703	-0.514573173	-0.064917477	-0.2968993	-0.717856771
Q2Q9H2	G6PD	Glucose-6-phosphate 1-dehydrogenase (Fragment)	0.319617934	0.279768422	0.284514133	1.707966455	1.661293556	1.777787904	-0.364013496	-0.49410907	-0.365871442
A0A024R8Q1	GAA	Glucosidase, alpha acid (Pompe disease, glycogen storage disease type II), isoform CRA_a	-0.518701058	-0.512513651	-0.420819852	-0.241270432	0	-0.293358943	1.158983251	1.274410769	0.946356572
Q13480	GAB1	GRB2-associated-binding protein 1	0.25821739	0.446785562	0.51903861	0.449957484	0.515005916	0.82700601	0.944858446	0.694211608	0.711935357
Q9UQC2	GAB2	GRB2-associated-binding protein 2	0.123003954	0.064882852	0.092207438	-0.061902439	-0.13289427	-0.248107862	0.263034406	0.357270476	-0.008682243
P60520	GABARAPL2	Gamma-aminobutyric acid receptor-associated protein-like 2	0.15704371	0.264236151	0.096261853	0.313826296	0.38294387	0.206643224	-0.190997225	-0.058893689	-0.459972731
A8IE48	GABPA	GA binding protein transcription factor alpha subunit 60kDa	-0.01449957	0.227741076	0.259423152	-0.182786076	-0.212567535	-0.058893689	-0.128156351	0.071762669	-0.236163541
Q06547	GABPB1	GA-binding protein subunit beta-1	0.600269754	0.423309237	0.521050737	-0.020340448	0.63691458	-0.514573173	-0.510457064	0.706641057	-0.913216234
Q8TAE8	GADD45GIP1	Growth arrest and DNA damage-inducible proteins-interacting protein 1	-0.300448367	0.031395196	-0.321928095	0.136191386	0.285698126	-0.118726939	-0.332789088	0.070389328	-0.612637459
O14976	GAK	Cyclin-G-associated kinase	0.057970069	0.151858817	0.055195654	-0.010134377	0.117695043	-0.02180437	0.172487516	0.171206827	0.075874867
A0A024R6E8	GALC	Galactocerebrosidase	-0.985644707	-0.314732593	-0.628162383	-0.913216234	0.045442971	-0.459972731	-0.479954976	0.777367109	0.41467678
Q14376	GALE	UDP-glucose 4-epimerase	-0.168122759	-0.123433941	-0.244685096	0.286881148	0.22527493	0.200378798	0.299830762	0.339137385	0.252173413
P51570	GALK1	Galactokinase	0.082702589	0.202887833	-0.06039728	0.150559677	0.176322773	0.008630305	-0.089267338	0.077242999	-0.261880711
Q01415	GALK2	N-acetylgalactosamine kinase	0.150559677	0.082702589	-0.070966521	0.078609835	0.25821739	0.173767068	0.09085343	0.392866916	0.018634174
Q96C23	GALM	Galactose mutarotase	0.497740089	0.583037624	0.221567789	0.889862881	1.363451457	0.44148348	-0.800877358	-0.526992432	-0.991369695
Q58A70	GalNAc-T10	Polypeptide N-acetylgalactosaminyltransferase	-0.805912948	-0.327348371	-0.756330919	3.226354387	3.658782734	3.003602237	-0.232768963	-1.046921047	-1.035046947
A0A1A7UP97	GALNS	Chondroitinsulfatase	-0.471928835	-0.300448367	-0.543719518	0.25821739	0.584000383	0.108357178	-0.064917477	0.155749233	-0.158429363
A0A024RC48	GALNT1	Polypeptide N-acetylgalactosaminyltransferase	-0.373327247	-0.413115187	-0.612637459	0.096261853	0.209141398	-0.15682011	0.029982866	-0.184424571	-0.017417053
Q10471	GALNT2	Polypeptide N-acetylgalactosaminyltransferase 2	-0.036525876	-0.291592017	-0.224317298	-0.171368418	-0.027674958	-0.104697379	0.341416524	0.172487516	0.247319935
Q8N4A0	GALNT4	Polypeptide N-acetylgalactosaminyltransferase 4	0.41467678	0.316145742	0.436161839	0.22527493	0.051024003	0.011495639	-0.205896101	-0.267079618	0.227741076
D7UNW5	GALNT6	Polypeptide N-acetylgalactosaminyltransferase	-0.118726939	-0.329159664	-0.434402824	-0.4639471	-0.54793177	-0.399730246	-0.349235441	-0.678071905	-0.295128036
Q86SF2	GALNT7	N-acetylgalactosaminyltransferase 7	0.064882852	-0.215914857	-0.074000581	0.451013243	0.41467678	0.298658316	0.086783766	-0.227692025	0.137503524
A0A0S2Z3Y7	GALT	Galactose-1-phosphate uridylyltransferase (Fragment)	0.020057652	-0.043943348	-0.06340917	0.073134705	0.119024103	-0.125006361	-0.139235797	0.049630768	-0.029146346
E9PKU7	GANAB	Neutral alpha-glucosidase AB	-0.115597447	-0.168122759	-0.479954976	-0.516635639	-0.442222329	-0.641603738	0.171206827	0.094911647	0.010063683
Q5ZEY3	GAPD	Glyceraldehyde-3-phosphate dehydrogenase (Fragment)	-0.510457064	-0.098505545	-0.448114897	-0.189351252	-0.321928095	-1.234465254	-0.210896782	-0.02180437	-1.224317298
P04406	GAPDH	Glyceraldehyde-3-phosphate dehydrogenase	-0.12973393	-0.067938829	-0.274040765	-0.265344567	-0.316528107	-0.531156057	-0.205896101	-0.123433941	-0.40354186
Q8N292	GAPT	Protein GAPT	0.097610797	-0.260151897	1.218471211	-0.932361283	-1.675765438	-0.002888279	1.394514142	1.227741076	1.954940735
A0A024R8A2	GAPVD1	GTPase activating protein and VPS9 domains 1, isoform CRA_d	-0.043943348	0.018634174	-0.02180437	-0.015957574	0.010063683	-0.008682243	0.010063683	0.189033824	-0.036525876
Q9NY12	GAR1	H/ACA ribonucleoprotein complex subunit 1	-0.258425153	-0.10159814	-0.222632891	-0.323732592	-0.498178735	-0.481968507	-0.15521265	0.255802837	-0.148800661
P41250	GARS1	Glycine--tRNA ligase	-0.139235797	0.038436182	-0.106249498	0.129612738	0.32308179	0.094911647	-0.4639471	-0.232768963	-0.373327247
C9JZG2	GART	Trifunctional purine biosynthetic protein adenosine-3 (Fragment)	0.5290713	0.685267407	0.298658316	-0.057391664	0.341416524	0.041242982	0.004321606	0.146655222	-0.288064643
A0A024RBF4	GAS2L3	Growth arrest-specific 2 like 3, isoform CRA_a	-0.275786313	-0.428565884	-0.373327247	0.776525151	0.876566059	0.765534746	-0.249822294	-0.388355457	-0.727379545
O60861	GAS7	Growth arrest-specific protein 7	0.316145742	0.488515009	0.501821265	-0.646112164	-0.512513651	-0.541617996	0.562669826	0.483364361	0.368489001
A0A024R7M6	GATAD2A	GATA zinc finger domain containing 2A, isoform CRA_a	0.10701825	0.18142064	0.015782997	0.070389328	0.052415894	-0.19759996	-0.533242384	-0.15521265	-0.380821784
O75879	GATB	Glutamyl-tRNA(Gln) amidotransferase subunit B, mitochondrial	-0.015957574	0.27857955	-0.327348371	0.185232254	0.207892852	-0.075520008	0.117695043	0.142740172	0.159629186
Q8NB37	GATD1	Glutamine amidotransferase-like class 1 domain-containing protein 1	-0.516635639	-0.067938829	0.049630768	-0.53951953	-0.422752464	-0.074000581	0.241230036	0.495695163	0.431890348
A0A024R5Q4	GATM	Glycine amidinotransferase	-1.311148256	-1.110915901	-1.888968688	-0.543719518	0.007195501	-1.02620507	0.339137385	0.432959407	-0.910501849
A0A669KBG8	GBF1	Golgi-specific brefeldin A-resistance guanine nucleotide exchange factor 1	-0.077041036	-0.02620507	-0.19759996	-0.058893689	-0.005782353	-0.169744676	-0.321928095	-0.448114897	-0.459972731
P32456	GBP2	Guanylate-binding protein 2	1.896465616	2.097273679	1.659924558	-0.457989644	-0.448114897	-0.878321443	-0.64385619	-0.680382066	-0.886299501
Q96PP9	GBP4	Guanylate-binding protein 4	2.091192052	2.317593505	2.034567893	-0.529072743	-0.533242384	-0.954557029	-0.232768963	-0.210896782	-0.263611599
Q96PP8	GBP5	Guanylate-binding protein 5	2.888304895	3.093560176	3.034039594	-0.263611599	-0.541617996	-0.590744853	-0.395928676	-0.312939312	-0.418889825
Q6FG85	GC20	Eukaryotic translation initiation factor 1B, isoform CRA_a (Fragment)	0.702214251	0.749319725	1.153805336	1.255198566	0.771463058	1.362890643	0.175045486	0.417920008	0.381837084
P28676	GCA	Grancalcin	-0.020340448	0.029982866	0.298658316	-0.279283757	-0.4639471	-0.248107862	-0.104697379	-0.291592017	-0.469929258
A4D0Z4	GCC1	GRIP and coiled-coil domain containing 1	-0.064917477	-0.104697379	-0.020340448	-0.142417045	-0.275786313	-0.169744676	-0.075520008	-0.253257284	-0.295128036
Q8IWJ2	GCC2	GRIP and coiled-coil domain-containing protein 2	0.13093087	0.044044333	0.113700499	-0.045431429	-0.148800661	0.070389328	-0.284545873	-0.560642822	-0.420819852
A0A1L3A5U7	GCDH	Glutaryl-CoA dehydrogenase	-0.20756107	-0.444183845	-0.011587974	0.222804561	-0.17625064	0.277389699	0.132247798	-0.327348371	0.285698126
A0A024R642	GCH1	GTP cyclohydrolase 1	2.27828218	2.804260116	2.402449327	-0.194294815	-0.298672743	-0.422752464	-0.471928835	-0.288064643	-0.655171503
P30047	GCHFR	GTP cyclohydrolase 1 feedback regulatory protein	-0.459972731	-0.084670324	-0.260151897	-1.53951953	-1.454031631	-1.2968993	-0.160040413	-0.340075442	-0.321928095
Q14TF0	GCLC	Gamma-ECS	-0.055891201	-0.083141235	0.097610797	-0.075520008	-0.049904906	0.621993232	1.277389699	2.024319679	1.146003451
P48507	GCLM	Glutamate--cysteine ligase regulatory subunit	0.326537348	0.183962835	0.407080775	-0.268816758	-0.354759487	0.471967788	-0.084670324	0.018634174	0.22650853
P23434	GCSH	Glycine cleavage system H protein, mitochondrial	-0.461958547	-0.467932448	-0.341902795	0.725959235	0.610700062	0.644317778	-0.015957574	0.200378798	-0.166502663
A0A6Q8PGS2	GDAP1	Ganglioside-induced differentiation-associated protein 1	-0.253257284	-0.095419565	-0.40545145	-0.084670324	-0.03209363	-0.300448367	-0.260151897	-0.061902439	-0.160040413
Q9NXN4	GDAP2	Ganglioside-induced differentiation-associated protein 2	-0.394031641	-0.118726939	-0.291592017	-0.160040413	-0.007231569	-0.205896101	-0.06340917	0.105678078	-0.16326792
A0A0S2Z3X8	GDI1	Rab GDP dissociation inhibitor (Fragment)	0.220329955	0.205392513	0.10433666	-0.03209363	-0.036525876	-0.18606493	0.112366523	0.005759269	-0.064917477
P57678	GEMIN4	Gem-associated protein 4	0.390667686	-0.051399153	0.925239905	0.551885103	-0.040971781	0.221567789	0.641546029	-0.251538767	1.124328135
Q8TEQ6	GEMIN5	Gem-associated protein 5	0.094911647	0.427606173	-0.134477041	0.097610797	0.153156788	-0.10159814	-0.200912694	-0.152003093	-0.415037499
O43681	GET3	ATPase GET3	-0.13289427	-0.040971781	-0.038006323	-0.18606493	-0.168122759	-0.277533976	0.121678557	0.215367972	0.001441974
Q7L5D6	GET4	Golgi to ER traffic protein 4 homolog	-0.02620507	-0.106249498	-0.027674958	-0.086201035	-0.121863233	-0.093879047	0.082702589	0.100304906	0.089498151
P55789	GFER	FAD-linked sulfhydryl oxidase ALR	-0.123433941	0.22650853	-0.128156351	0.209141398	0.45206823	0.109694865	-0.300448367	0.012926174	-0.268816758
Q96RP9	GFM1	Elongation factor G, mitochondrial	-0.248107862	0.037030731	-0.217591435	-0.06039728	0.191562651	0.004321606	-0.121863233	0.008630305	-0.09696173
Q969S9	GFM2	Ribosome-releasing factor 2, mitochondrial	-0.036525876	-0.095419565	0.478195258	0.33571191	0.389566812	0.512985335	-0.13606155	0.191562651	0.548929769
Q06210	GFPT1	Glutamine--fructose-6-phosphate aminotransferase [isomerizing] 1	0.502839758	0.525066592	0.25821739	0.042644337	0.192825404	-0.18606493	0.169925001	0.136191386	0.069014678
A0A0S2Z4X9	GFPT2	Glutamine--fructose-6-phosphate transaminase (isomerizing) (Fragment)	-0.19759996	0.011495639	-0.212567535	0.086783766	0.044044333	0.207892852	-0.042456799	0.012926174	-0.011587974
Q9UJY5	GGA1	ADP-ribosylation factor-binding protein GGA1	-0.087733372	-0.229382353	-0.215914857	-0.518701058	-0.510457064	-0.543719518	0	-0.06340917	-0.179514657
Q9UJY4	GGA2	ADP-ribosylation factor-binding protein GGA2	-0.268816758	-0.058893689	-0.16326792	-0.619270551	-0.66428809	-0.873027144	0.021479727	0.102993993	-0.075520008
Q9NZ52	GGA3	ADP-ribosylation factor-binding protein GGA3	0.167357928	0.280956314	0.055195654	0.011495639	-0.02620507	-0.072482754	-0.092340172	-0.013043037	-0.177881725
Q9BVM4	GGACT	Gamma-glutamylaminecyclotransferase	0.069014678	0.321928095	0.094911647	0.102993993	-0.007231569	0.137503524	0.402722177	0.440420721	0.241230036
A7YA96	GGCX	Gamma-glutamyl carboxylase	-0.373327247	0.379620962	-0.220950447	-0.134477041	0.495695163	0.001441974	0.442545456	0.60312187	0.177598929
A0A024R3R2	GGPS1	Geranylgeranyl diphosphate synthase 1, isoform CRA_a	0.13093087	0.09895848	0.255802837	-0.13289427	-0.394031641	0.053806444	0.010063683	0.044044333	-0.158429363
P19440	GGT1	Glutathione hydrolase 1 proenzyme	-0.199255376	-0.02180437	-0.236163541	0.018634174	0.267835392	0.001441974	-0.854648614	-0.846843212	-0.582079992
Q9NWU2	GID8	Glucose-induced degradation protein 8 homolog	-0.011587974	0.008630305	0.063502942	0.23388806	-0.054392297	0.154453593	0.010063683	0.038436182	-0.227692025
O75420	GIGYF1	GRB10-interacting GYF protein 1	-0.035046947	-0.01887801	-0.00433459	0.038436182	0.038436182	-0.10159814	-0.327348371	0.011495639	-0.320125852
I1E4Y6	GIGYF2	GRB10-interacting GYF protein 2	0.03562391	-0.017417053	0.053806444	0.10433666	-0.011587974	0.022900402	-0.027674958	0.088141597	0.001441974
A0A087WTJ2	GIMAP1-GIMAP5	GIMAP1-GIMAP5 readthrough	0.839153387	1.147957881	0.786596362	-0.621488377	-0.573466862	-0.316528107	0.388465097	0.656267535	0.295135249
G5E9W9	GIMAP4	GTPase IMAP family member 4	1.071076162	1.097610797	1.543495883	-0.06039728	-0.428565884	-0.015957574	0.102993993	0.012926174	0.470927257
B4DH95	GIMAP6	GTPase IMAP family member 6	0.859174456	1.123003954	1.180784391	-1.15521265	-1.698997744	-0.275786313	0.555816155	0.351628329	0.025737561
Q8NHV1	GIMAP7	GTPase IMAP family member 7	0.390667686	0.520045024	0.706641057	-1.020340448	-1.354759487	-1.029146346	0.509949146	0.567545448	0.3068455
Q8ND71	GIMAP8	GTPase IMAP family member 8	0.559736524	0.738119289	0.498761466	-0.951763814	-1.017417053	-1.029146346	0.546956178	0.669026766	0.497740089
A0A2R8Y651	GIPC3	PDZ domain-containing protein GIPC3	0.564622052	0.762986565	0.153156788	0.791605725	0.571434116	0.624802765	0.377401431	0.260627908	-0.473931188
Q14161	GIT2	ARF GTPase-activating protein GIT2	0.09085343	-0.005782353	0.024319679	-0.104697379	-0.128156351	-0.161653263	-0.011587974	-0.052894948	-0.231074664
P32189	GK	Glycerol kinase	0.887525271	0.871843649	0.82700601	-0.552156356	-0.66428809	-0.60823228	-0.907792562	-1.10780329	-0.756330919
P06280	GLA	Alpha-galactosidase A	-0.305788392	0.002882509	-0.161653263	-0.081613766	0.254594043	0.176322773	-1.184424571	-1.161653263	-1.126580497
Q53GS7	GLE1	Nucleoporin GLE1	-0.051399153	-0.008682243	-0.352915787	0.046840254	-0.015957574	-0.184424571	-0.01449957	-0.069451881	-0.562772261
Q92896	GLG1	Golgi apparatus protein 1	-0.367731785	-0.399730246	-0.508403406	-0.161653263	-0.139235797	-0.227692025	-0.147202107	-0.239566125	-0.011587974
P48060	GLIPR1	Glioma pathogenesis-related protein 1	-0.533242384	-0.492078535	-0.533242384	0.537047519	0.518031493	0.360645202	-0.256700472	-0.575615328	-0.606034724
Q92990	GLMN	Glomulin	-0.114035243	-0.16326792	0.64800518	0.33571191	0.257010618	0.516015147	-0.015957574	-0.020340448	0.33571191
Q8WWB7	GLMP	Glycosylated lysosomal membrane protein	-0.442222329	-1.092340172	-0.187707155	-1.15521265	-1.790858602	-1.10159814	1.087462841	0.121678557	0.738983955
Q04760	GLO1	Lactoylglutathione lyase	-0.516635639	-0.392137097	-0.3382504	-0.309359421	-0.064917477	-0.200912694	0.602171791	2.176641918	1.241230036
I3L3Q4	GLOD4	Glyoxalase domain-containing protein 4 (Fragment)	-0.078563669	-0.115597447	0.146655222	0.12035194	0.064882852	0.153156788	0.15704371	0.357270476	0.317304068
A0A024RAM2	GLRX	Glutaredoxin (Thioltransferase), isoform CRA_c	0.489542936	0.618238656	0.771463058	-0.502259911	-0.516635639	-0.222632891	-0.522840789	-0.120294234	-0.356605547
O76003	GLRX3	Glutaredoxin-3	0.020057652	0.032806145	0.343692069	0.008630305	0.037030731	0.350497247	-0.055891201	0.067638717	0.032806145
O94925	GLS	Glutaminase kidney isoform, mitochondrial	0.190298792	0.334568276	0.207892852	1.07244885	1.383496944	1.324810603	-0.655171503	-0.49410907	-0.160040413
Q9NZD2	GLTP	Glycolipid transfer protein	-0.60164963	-0.204233052	-0.089267338	-0.746615764	-0.671163536	-0.628162383	-0.309359421	-0.351074441	-0.502259911
P00367	GLUD1	Glutamate dehydrogenase 1, mitochondrial	-0.261880711	-0.13606155	-0.352915787	-0.074000581	0.123003954	-0.144010303	-0.005782353	0.123003954	-0.030619235
P17900	GM2A	Ganglioside GM2 activator	-0.469929258	-0.150400989	-0.839079812	-0.375197235	0.121678557	-0.323732592	-0.202571918	-0.2968993	-0.401634795
O60547	GMDS	GDP-mannose 4,6 dehydratase	0.178873958	0.077242999	0.393965276	0.137503524	-0.061902439	0.371837617	0.407080775	0.282143229	0.688851744
Q9Y692	GMEB1	Glucocorticoid modulatory element-binding protein 1	0.280956314	0.554834396	0.320773477	0.459431619	0.185232254	0.270229907	-0.444183845	-0.286304185	-0.144010303
P60983	GMFB	Glia maturation factor beta	-0.001443417	-0.072482754	0.042644337	-0.078563669	-0.200912694	-0.098505545	0.24610401	0.32998465	0.049630768
O60234	GMFG	Glia maturation factor gamma	0.031395196	-0.098505545	0.178873958	0.200378798	0.063502942	0.212880566	-0.09696173	0.062121712	-0.224317298
A0A024R7N1	GMIP	GEM interacting protein, isoform CRA_b	0.167357928	0.062121712	0.10433666	0.509949146	0.451013243	0.207892852	-0.286304185	-0.340075442	-0.220950447
Q96IJ6	GMPPA	Mannose-1-phosphate guanyltransferase alpha	0.146655222	0.244887059	0.134878054	-0.093879047	-0.125006361	-0.281035664	0.162210036	0.240008965	0.334568276
A0A024R329	GMPPB	GDP-mannose pyrophosphorylase B, isoform CRA_a	0.078609835	0.421155961	0.183962835	-0.164884385	-0.06039728	-0.229382353	0.341416524	0.321928095	0.42867841
P36959	GMPR	GMP reductase 1	0.40599236	0.850399397	0.079975377	0.164786278	-0.625934282	-0.59946207	-0.072482754	-0.382701517	-0.483984853
H0YNJ6	GMPR2	GMP reductase	0.088141597	0.078609835	0.100304906	-0.125006361	-0.147202107	0.09085343	0.149259365	0.240008965	0.03562391
P49915	GMPS	GMP synthase [glutamine-hydrolyzing]	-0.103146927	0.051024003	-0.222632891	0.32308179	0.358396262	0.096261853	-0.179514657	-0.005782353	-0.118726939
P29992	GNA11	Guanine nucleotide-binding protein subunit alpha-11	-0.15521265	-0.352915787	-0.54793177	0.236339539	0.206643224	0.273814245	0.23878686	0.070389328	0.166072676
Q03113	GNA12	Guanine nucleotide-binding protein subunit alpha-12	0.206643224	1.015069322	-0.054392297	-0.430508908	-0.318325858	-0.862496476	-0.281035664	-0.399730246	-0.347398782
A0A024R8M0	GNA13	Guanine nucleotide binding protein (G protein), alpha 13, isoform CRA_a	0.261831659	0.358396262	0.192825404	-0.260151897	-0.02180437	-0.304006187	-0.413115187	-0.263611599	-0.486004021
P04899	GNAI2	Guanine nucleotide-binding protein G(i) subunit alpha-2	-0.181149439	-0.199255376	-0.270555993	-0.384583703	-0.320125852	-0.54793177	0.042644337	0.084064265	0.052415894
P08754	GNAI3	Guanine nucleotide-binding protein G(i) subunit alpha	-0.12973393	-0.035046947	-0.236163541	-0.552156356	-0.504304837	-0.675765438	0.069014678	0.029982866	0.200378798
A0A024R240	GNAQ	Epididymis secretory sperm binding protein	-0.590744853	-0.477944251	-0.575615328	0.333423734	0.420078116	0.421155961	0.138814469	0.421155961	0.187767747
Q5JWF2	GNAS	Guanine nucleotide-binding protein G(s) subunit alpha isoforms XLas	-0.200912694	-0.067938829	-0.117161344	-0.352915787	-0.261880711	-0.432454552	-0.242976753	-0.083141235	-0.192645078
Q9BYB4	GNB1L	Guanine nucleotide-binding protein subunit beta-like protein 1	0.639695233	0.63691458	0.171206827	0.216610069	0.467801156	0.510961919	-0.057391664	0.241230036	0.004321606
P62879	GNB2	Guanine nucleotide-binding protein G(I)/G(S)/G(T) subunit beta-2	-0.298672743	-0.215914857	-0.40545145	-0.36215794	-0.281035664	-0.60164963	-0.309359421	-0.061902439	-0.279283757
F1T0G4	GNB3	Guanine nucleotide-binding protein G(I)/G(S)/G(T) subunit beta-3	1.176322773	3.777682717	3.557164984	1.985864701	1.372952098	0.889084099	0.756169328	1.053111336	-0.518701058
Q9HAV0	GNB4	Guanine nucleotide-binding protein subunit beta-4	-0.268816758	-0.231074664	-0.496142467	-0.343732465	-0.275786313	-0.508403406	0.185232254	0.257010618	0.186500558
Q6QNY5	GNE	UDP-N-acetylglucosamine-2-epimerase / N-acetylmannosamine kinase	0.259423152	0.366252264	0.3068455	-0.268816758	-0.184424571	-0.612637459	0.169925001	-0.030619235	-0.051399153
P50151	GNG10	Guanine nucleotide-binding protein G(I)/G(S)/G(O) subunit gamma-10	-0.214240226	0.378511623	-0.275786313	-0.236163541	-0.074000581	-0.522840789	-0.171368418	0.291603558	-0.20756107
G3V2N0	GNG2	Guanine nucleotide-binding protein subunit gamma	-0.512513651	-0.265344567	-0.448114897	-1.275786313	-0.960159735	-1.184424571	-0.492078535	0.216610069	-0.490050854
P63218	GNG5	Guanine nucleotide-binding protein G(I)/G(S)/G(O) subunit gamma-5	-0.54793177	-0.309359421	-0.680382066	-0.329159664	-0.246395464	-0.477944251	-0.00433459	0.305678743	-0.289827252
D6RDH5	GNGT2	Guanine nucleotide-binding protein subunit gamma	-0.194294815	0.111031312	-0.318325858	-0.471928835	-0.312939312	-0.852042119	-0.267079618	0.064882852	-0.552156356
Q13823	GNL2	Nucleolar GTP-binding protein 2	0.053806444	0.173767068	-0.418889825	-0.086201035	-0.17625064	-0.803392956	-0.358453971	-0.30222618	-1.023269779
Q9BVP2	GNL3	Guanine nucleotide-binding protein-like 3	-0.013043037	-0.023269779	-0.254977851	0.055195654	-0.013043037	-0.227692025	-0.256700472	-0.084670324	-0.305788392
P46926	GNPDA1	Glucosamine-6-phosphate isomerase 1	-0.182786076	-0.224317298	-0.371459681	-0.554273297	-0.502259911	-0.790858602	0.703986604	0.630405471	0.34596403
Q96EK6	GNPNAT1	Glucosamine 6-phosphate N-acetyltransferase	0.141432791	0.342554745	0.028569152	0.085424656	0.214124805	0.163498732	0.142740172	0.399444565	0.136191386
Q3T906	GNPTAB	N-acetylglucosamine-1-phosphotransferase subunits alpha/beta	-0.298672743	-0.209227962	-0.064917477	-0.440263476	-0.66428809	-0.529072743	-0.329159664	-0.321928095	-0.320125852
A0A024RBC5	GNS	N-acetylglucosamine-6-sulfatase	-0.490050854	-0.212567535	-0.281035664	-0.768567592	-0.564904848	-0.632628934	0.567545448	0.511973982	0.688851744
A0A024R869	GOLGA1	Golgi autoantigen, golgin subfamily a, 1, isoform CRA_a	-0.131313235	-0.01887801	-0.080087911	-0.134477041	-0.248107862	-0.035046947	-0.153606979	-0.103146927	-0.340075442
Q08379	GOLGA2	Golgin subfamily A member 2	-0.035046947	-0.055891201	-0.131313235	-0.081613766	-0.1376478	-0.104697379	-0.340075442	-0.351074441	-0.533242384
Q08378	GOLGA3	Golgin subfamily A member 3	-0.03948829	-0.202571918	-0.220950447	0.303342394	0.097610797	0.109694865	-0.126580497	-0.30222618	-0.407363571
Q13439	GOLGA4	Golgin subfamily A member 4	0.211635253	0.085424656	0.164786278	-0.092340172	-0.204233052	-0.054392297	0.069014678	0.008630305	0.273814245
Q8TBA6	GOLGA5	Golgin subfamily A member 5	0.020057652	-0.399730246	-0.147202107	0.311503115	-0.078563669	-0.075520008	0.332278283	-0.126580497	0.204140717
Q7Z5G4	GOLGA7	Golgin subfamily A member 7	0.605968359	-0.1376478	-0.320125852	-0.248107862	-0.182786076	0.126972856	-0.152003093	-0.140825544	-0.234465254
Q14789	GOLGB1	Golgin subfamily B member 1	-0.204233052	-0.288064643	-0.267079618	-0.279283757	-0.253257284	-0.263611599	-0.161653263	-0.177881725	-0.320125852
F8W785	GOLIM4	Golgi integral membrane protein 4	-0.15521265	-0.115597447	-0.045431429	-0.336427665	-0.531156057	-0.145605322	-0.075520008	-0.051399153	-0.023269779
Q8NBJ4	GOLM1	Golgi membrane protein 1	0.109694865	-0.486004021	0.750177706	-0.179514657	-0.508403406	0.451013243	0.534061602	0.085424656	0.963474124
Q6P4E1	GOLM2	Protein GOLM2	-0.309359421	-0.168122759	-0.013043037	-0.689659879	-0.701341684	-0.422752464	-0.110915901	-0.442222329	-0.077041036
Q9H4A6	GOLPH3	Golgi phosphoprotein 3	-0.00433459	0.140124224	0.008630305	0.025737561	-0.02180437	0.01720929	-0.347398782	-0.277533976	-0.426625474
Q9H4A5	GOLPH3L	Golgi phosphoprotein 3-like	-0.298672743	-0.543719518	-0.377069649	-0.349235441	-0.537424112	-0.388355457	0.357270476	-0.057391664	0.069014678
Q9Y3E0	GOLT1B	Vesicle transport protein GOT1B	0.54399072	0.271425676	0.220329955	0.626672753	0.422233001	0.192825404	-0.061902439	-0.103146927	-0.471928835
Q9BXV9	GON7	EKC/KEOPS complex subunit GON7	0.297484916	0.242450074	0.001441974	0.481298942	0.286881148	0.204140717	-0.049904906	0.15704371	-0.307572802
Q9HD26	GOPC	Golgi-associated PDZ and coiled-coil motif-containing protein	0.430820497	0.41467678	0.500802053	0.200378798	0.3068455	0.22527493	0.22897257	0.052415894	0.389566812
Q5T7V8	GORAB	RAB6-interacting golgin	-0.841662973	-0.586405918	-0.715485867	-0.09696173	-0.098505545	-0.109358756	-0.442222329	-0.295128036	-0.682695932
Q9BQQ3	GORASP1	Golgi reassembly-stacking protein 1	0.299830762	-0.002888279	0.01720929	0.012926174	-0.058893689	0.129612738	-0.246395464	-0.147202107	-0.020340448
Q9H8Y8	GORASP2	Golgi reassembly-stacking protein 2	-0.184424571	-0.148800661	-0.123433941	-0.069451881	-0.074000581	-0.054392297	-0.03948829	-0.077041036	-0.013043037
G5E9T8	GOSR1	28 kDa Golgi SNARE protein (Fragment)	0.24610401	0.117695043	0.240008965	0.293958979	0.385154897	0.442545456	0.140124224	0.078609835	0.173767068
A0A1W2PRV0	GOSR2	Golgi SNAP receptor complex member 2	-0.01887801	0.162210036	-0.200912694	-0.434402824	-0.358453971	-0.512513651	-0.109358756	-0.177881725	-0.504304837
P17174	GOT1	Aspartate aminotransferase, cytoplasmic	0.082702589	0.210388864	0.041242982	0.321928095	0.284514133	0.320773477	0.14404637	0.44148348	0.172487516
A0A024R6W0	GOT2	Aspartate aminotransferase	-0.072482754	-0.220950447	-0.104697379	0.578214165	0.370722275	0.563646269	0.177598929	0.031395196	0.190298792
Q53EU6	GPAT3	Glycerol-3-phosphate acyltransferase 3	-0.001443417	0.025737561	0.041242982	1.102993993	1.210388864	1.324810603	-0.997117491	-0.985644707	-1.231074664
Q86UL3	GPAT4	Glycerol-3-phosphate acyltransferase 4	-0.496142467	-0.469929258	-0.775959726	-0.043943348	-0.312939312	-0.428565884	-0.312939312	-0.275786313	-0.426625474
Q8N954	GPATCH11	G patch domain-containing protein 11	0.299830762	0.27857955	0.649845352	-0.075520008	0.374065718	0.392866916	0.015782997	0.062121712	0.352758525
Q9UKJ3	GPATCH8	G patch domain-containing protein 8	0.081339627	0.069014678	-0.03209363	-0.189351252	-0.161653263	-0.291592017	-0.469929258	-0.232768963	-0.367731785
Q9NPB8	GPCPD1	Glycerophosphocholine phosphodiesterase GPCPD1	0.253384236	0.129612738	0.197865391	-0.286304185	-0.286304185	-0.518701058	0.547943311	0.351628329	0.396159489
Q8N335	GPD1L	Glycerol-3-phosphate dehydrogenase 1-like protein	-0.45600928	-0.270555993	-0.45600928	0.222804561	0.47612242	0.093560176	0.129612738	0.462575888	0.134878054
Q9NQX3	GPHN	Gephyrin	-0.212567535	-0.199255376	-0.336427665	0.145351386	0.100304906	-0.027674958	-0.477944251	-0.15521265	-0.471928835
A0A2U3TZU2	GPI	Glucose-6-phosphate isomerase	-0.274040765	-0.265344567	-0.390245038	0.176322773	0.185232254	0	-0.17299399	-0.158429363	-0.365871442
Q92917	GPKOW	G-patch domain and KOW motifs-containing protein	0.160920188	0.041242982	-0.00433459	-0.093879047	-0.241270432	-0.533242384	-0.483984853	-0.407363571	-0.729770093
Q9HCN4	GPN1	GPN-loop GTPase 1	-0.275786313	0.027154052	-0.295128036	-0.30222618	-0.246395464	-0.63039393	-0.426625474	-0.064917477	-0.040971781
A0A024RA55	GPNMB	Glycoprotein (Transmembrane) nmb, isoform CRA_b	-1.894321922	-1.332789088	-1.552156356	-0.839079812	-0.732164608	-0.689659879	0.418999465	0.854394678	0.550900665
Q5VW38	GPR107	Protein GPR107	-0.038006323	-0.109358756	0.049630768	-0.190997225	-0.284545873	-0.275786313	-0.174621396	-0.486004021	-0.332789088
P32249	GPR183	G-protein coupled receptor 183	-0.204233052	-0.415037499	-0.780908942	-0.40545145	0.105678078	-0.341902795	0.211635253	0.261831659	0.336854639
A0A024R6D5	GPR68	G protein-coupled receptor 68, isoform CRA_a	-0.106249498	-0.131313235	-0.147202107	0.048236186	0.078609835	0.022900402	-0.943416472	-1.040971781	-1.10159814
X5D2I6	GPR89B	G protein-coupled receptor 89B isoform B (Fragment)	-0.678071905	-0.212567535	-0.092340172	-0.510457064	-0.00433459	0.100304906	-0.20756107	0.220329955	0.421155961
Q13098	GPS1	COP9 signalosome complex subunit 1	0.007195501	0.303342394	0.159629186	-0.058893689	-0.007231569	-0.411195433	-0.055891201	0.052415894	-0.078563669
Q9Y4H4	GPSM3	G-protein-signaling modulator 3	-0.043943348	0.116364757	0.839153387	-0.066427362	-0.541617996	0.031395196	0.150559677	0.177598929	0.364012054
P07203	GPX1	Glutathione peroxidase 1	-0.75389599	-0.418889825	-0.857259828	-0.106249498	0.318461465	-0.612637459	-0.219269964	0.153156788	-0.291592017
A0A087WT12	GPX4	Glutathione peroxidase	-0.189351252	-0.174621396	-0.199255376	0.508935662	0.35614381	0.069014678	-0.395928676	-0.375197235	-0.274040765
Q6IC98	GRAMD4	GRAM domain-containing protein 4	-1.365871442	-1.139235797	-1.258425153	-1.272297327	-1.325539348	-1.388355457	0.155749233	0.140124224	-0.160040413
P62993	GRB2	Growth factor receptor-bound protein 2	0.020057652	0.012926174	-0.131313235	-0.623709617	-0.715485867	-0.870387262	-0.161653263	-0.036525876	-0.668868078
Q9UBQ7	GRHPR	Glyoxylate reductase/hydroxypyruvate reductase	-0.048412205	0.018634174	-0.074000581	0.002882509	-0.027674958	-0.145605322	0.136191386	0.18142064	-0.120294234
Q4V328	GRIPAP1	GRIP1-associated protein 1	0.548929769	0.421155961	0.489542936	0.473007568	0.525066592	0.471967788	-0.06039728	-0.01887801	-0.267079618
P35626	GRK3	Beta-adrenergic receptor kinase 2	-0.074000581	0.240008965	-0.158429363	0.742437445	1.209141398	0.436161839	-0.459972731	-0.343732465	-0.625934282
Q96AD6	GRK6	G protein-coupled receptor kinase	0.263034406	-0.03948829	0.084064265	-0.115597447	-0.16326792	-0.210896782	0.085424656	0.124328135	0.093560176
P28799	GRN	Progranulin	-0.467932448	-0.323732592	-0.369594529	-0.790858602	-0.76121314	-0.657445255	0.511973982	0.918386234	0.312665174
Q9HAV7	GRPEL1	GrpE protein homolog 1, mitochondrial	0.355016264	-0.081613766	-0.289827252	0.244887059	0.166072676	0.063502942	-0.612637459	-0.510457064	-0.492078535
Q12849	GRSF1	G-rich sequence factor 1	0.057970069	0.070389328	-0.115597447	0.304511042	0.151858817	0.197865391	-0.369594529	-0.365871442	-0.562772261
Q96QA5	GSDMA	Gasdermin-A	-0.691988685	-0.808437349	-1.02620507	-1.029146346	-1.300448367	-0.957355663	1.236951759	0.89219671	0.431890348
G3V1A6	GSDMD	Gasdermin domain containing 1, isoform CRA_d	0.607862903	0.685267407	1.110363243	-0.288064643	-0.261880711	0.024319679	-0.171368418	-0.161653263	0.060739158
O60443	GSDME	Gasdermin-E	-0.579921884	-0.401634795	-0.75389599	-0.668868078	-0.800877358	-1.13606155	0.682573297	0.842375488	0.650764559
P49840	GSK3A	Glycogen synthase kinase-3 alpha	0.084064265	0.147957881	-0.030619235	-0.286304185	-0.179514657	-0.268816758	0.137503524	0.150559677	0.031395196
Q6FI27	GSK3B	Glycogen synthase kinase-3 beta	-0.013043037	-0.010134377	0.073134705	-0.160040413	-0.126580497	-0.236163541	0.132247798	0.249748715	0.075874867
Q9P0R6	GSKIP	GSK3B-interacting protein	-0.00433459	-0.465938398	0.128293401	0.578214165	-0.072482754	0.111031312	-0.490050854	-0.61705613	-0.685013515
Q8IYD1	GSPT2	Eukaryotic peptide chain release factor GTP-binding subunit ERF3B	-0.311148256	-0.343732465	-1.080087911	0.482332021	0.319617934	0.327687364	0.76213617	0.449957484	-0.077041036
A0A2R8Y7I7	GSS	Glutathione synthase (Fragment)	-0.080087911	-0.15521265	-0.128156351	-0.125006361	-0.330973234	-0.286304185	0.079975377	-0.187707155	0.024319679
Q16772	GSTA3	Glutathione S-transferase A3	0.621055503	-0.17625064	0.991317757	-0.554273297	-1.086201035	0.554834396	0.568518598	-0.023269779	1.381837084
Q9Y2Q3	GSTK1	Glutathione S-transferase kappa 1	-0.089267338	-0.011587974	-0.069451881	0.522055749	0.782408565	0.742437445	-0.131313235	-0.013043037	-0.293358943
P09488	GSTM1	Glutathione S-transferase Mu 1	-2.139235797	0.837539634	-1.98279071	-2.184424571	0.272620455	-1.965784285	-2.314732593	0.783247097	-2.365871442
P28161	GSTM2	Glutathione S-transferase Mu 2	-0.694321257	0.438292852	-0.169744676	-0.790858602	-0.446148032	-0.436353731	-0.411195433	0.618238656	-0.118726939
P21266	GSTM3	Glutathione S-transferase Mu 3	-1.070966521	-0.816037165	-0.295128036	-0.836501268	-0.486004021	0.325386415	-0.831357964	-0.295128036	-0.195946441
A0A0A0MR85	GSTM4	Glutathione transferase	-0.844250767	0.377401431	-0.76611194	-0.556393349	0.634128558	-0.373327247	-0.775959726	-0.058893689	-1.164884385
Q5TA02	GSTO1	Glutathione-dependent dehydroascorbate reductase (Fragment)	0.252173413	0.039840265	-0.052894948	0.008630305	-0.364013496	0.163498732	-0.614845103	-0.516635639	-0.678071905
C7DJS2	GSTP1	GST class-pi (Fragment)	0.481298942	-3.522840789	-3.836501268	0.546956178	-3.756330919	-3.60823228	1.312084262	-3.988504361	-3.53951953
P30711	GSTT1	Glutathione S-transferase theta-1	0.01720929	0.510961919	0.683471893	0.124328135	1.360083296	0.492622329	0.523060062	0.832687516	1.188400925
G3V4T6	GSTZ1	Maleylacetoacetate isomerase	-0.090802937	0.060739158	0.020057652	-0.268816758	-0.309359421	-0.164884385	0.121678557	0.100304906	0.12035194
P52655	GTF2A1	Transcription initiation factor IIA subunit 1	0.22527493	0.133563526	0.243669081	0.249748715	0.13093087	0.320773477	-0.100051014	-0.239566125	-0.131313235
A0A024R5Z5	GTF2A2	Transcription initiation factor IIA subunit 2	0.180147861	0.093560176	-0.03948829	0.146655222	0.053806444	-0.027674958	-0.282789701	-0.242976753	-0.202571918
Q00403	GTF2B	Transcription initiation factor IIB	0.46571332	0.500802053	0.324234562	0.10701825	0.150559677	0.012926174	-0.179514657	-0.061902439	-0.655171503
P29083	GTF2E1	General transcription factor IIE subunit 1	0.069014678	0.031395196	0.147957881	0.301002256	0.185232254	0.34596403	-0.248107862	-0.234465254	-0.390245038
P29084	GTF2E2	Transcription initiation factor IIE subunit beta	-0.024736678	0.190298792	-0.117161344	0.195347598	0.215367972	-0.114035243	0.432959407	0.639695233	0.365132593
P35269	GTF2F1	General transcription factor IIF subunit 1	0.092207438	-0.013043037	0.205392513	-0.049904906	-0.166502663	-0.210896782	-0.166502663	-0.246395464	-0.288064643
A0A024RDU9	GTF2F2	General transcription factor IIF subunit 2	-0.184424571	-0.090802937	-0.117161344	-0.241270432	-0.318325858	-0.520769439	-0.329159664	-0.13606155	-0.281035664
Q13888	GTF2H2	General transcription factor IIH subunit 2	-0.265344567	-0.011587974	-0.109358756	-0.592919225	-0.448114897	-0.535331733	-0.202571918	-0.092340172	-0.352915787
Q13889	GTF2H3	General transcription factor IIH subunit 3	0.029982866	0.248534836	0.630405471	0.168642036	0.037030731	0.317304068	0.416839742	0.094911647	0.640620928
A0A494C1K3	GTF2I	General transcription factor II-I	-0.289827252	-0.215914857	-0.265344567	-0.01887801	-0.15521265	-0.055891201	-0.120294234	-0.029146346	-0.321928095
Q8WUA4	GTF3C2	General transcription factor 3C polypeptide 2	-0.06340917	-0.126580497	-0.258425153	0.044044333	0.12035194	-0.038006323	-0.19759996	-0.081613766	-0.60164963
Q9Y5Q9	GTF3C3	General transcription factor 3C polypeptide 3	0.078609835	0.216610069	0.115033243	0.297484916	0.183962835	0.15704371	-0.123433941	-0.217591435	-0.144010303
Q9UKN8	GTF3C4	General transcription factor 3C polypeptide 4	-0.224317298	0.01720929	-0.120294234	-0.024736678	-0.15521265	-0.275786313	-0.293358943	-0.182786076	-0.187707155
Q9Y5Q8	GTF3C5	General transcription factor 3C polypeptide 5	-0.168122759	-0.195946441	-0.20756107	-0.002888279	-0.367731785	-0.471928835	-0.354759487	-0.298672743	-0.53951953
Q969F1	GTF3C6	General transcription factor 3C polypeptide 6	0.008630305	0.093560176	-0.144010303	0.32308179	0.160920188	0.241230036	-0.189351252	-0.413115187	-0.526992432
O00178	GTPBP1	GTP-binding protein 1	0.502839758	0.569491092	0.473007568	-0.072482754	-0.010134377	-0.210896782	0.14404637	0.13093087	0.096261853
A4D1E9	GTPBP10	GTP-binding protein 10	0.073134705	-0.092340172	0.048236186	-0.00433459	0.066261442	0.263034406	0.150559677	-0.007231569	0.164786278
A0A024RD30	GTPBP2	GTP binding protein 2, isoform CRA_a	-0.12973393	-0.510457064	-0.413115187	-0.365871442	-0.277533976	-0.63039393	-0.20756107	-0.040971781	0.039840265
Q8N442	GUF1	Translation factor GUF1, mitochondrial	-0.153606979	-0.048412205	-0.027674958	-0.013043037	0.089498151	0.018634174	-0.115597447	-0.054392297	-0.147202107
A0A024R3U5	GUK1	Guanylate kinase	0.250961574	0.248534836	0.064882852	-0.046921047	0.115033243	-0.179514657	-0.145605322	0.093560176	-0.1376478
P08236	GUSB	Beta-glucuronidase	-0.680382066	-0.552156356	-0.347398782	-0.158429363	0.082702589	0.145351386	-0.12973393	0.015782997	0.314986485
Q4G148	GXYLT1	Glucoside xylosyltransferase 1	0.166072676	0.158337027	0.005759269	-0.144010303	0.070389328	-0.204233052	-0.114035243	-0.114035243	-0.352915787
P46976	GYG1	Glycogenin-1	0.178873958	0.121678557	0.27857955	0.069014678	-0.029146346	0.022900402	-0.125006361	-0.128156351	-0.239566125
P04921	GYPC	Glycophorin-C	0.741574847	1.077926579	0.651683181	-1.005782353	-1.569179503	-1.017417053	-0.352915787	-1.10159814	-1.595096878
P13807	GYS1	Glycogen [starch] synthase, muscle	-0.002888279	0.169925001	0.132247798	0.317304068	0.376290383	0.351628329	0.24610401	0.261831659	0.360645202
Q9H116	GZF1	GDNF-inducible zinc finger protein 1	-0.246395464	-0.395928676	-0.826232932	-0.401634795	-0.150400989	-0.506352666	-0.66428809	-0.798366139	-0.592919225
P20718	GZMH	Granzyme H	-0.36215794	0.039840265	-0.347398782	-0.469929258	-0.199255376	-0.067938829	-0.461958547	-0.16326792	-0.327348371
P49863	GZMK	Granzyme K	0.285698126	0.075874867	-0.164884385	-0.268816758	-0.356605547	0.012926174	-0.013043037	-0.199255376	-0.390245038
P07305	H1-0	Histone H1.0	-0.706041021	0.09085343	-0.13289427	-1.388355457	-0.785875195	-0.727379545	-0.612637459	0.214124805	0.102993993
Q02539	H1-1	Histone H1.1	-0.049904906	-0.567040593	-0.148800661	0.415758667	-0.064917477	0.155749233	-0.219269964	-0.780908942	-0.304006187
Q92522	H1-10	Histone H1.10	0.088141597	-0.035046947	-0.103146927	-0.161653263	-0.318325858	-0.481968507	-0.473931188	-0.152003093	-0.913216234
P16403	H1-2	Histone H1.2	0.085424656	-0.23786383	-0.104697379	-0.224317298	-0.510457064	-0.634867407	-0.418889825	-0.147202107	-0.708396442
P16402	H1-3	Histone H1.3	0.134878054	-0.03209363	-0.015957574	-0.12973393	-0.284545873	-0.217591435	-0.239566125	0.002882509	-0.457989644
P16401	H1-5	Histone H1.5	0.126972856	0.005759269	0.014355293	-0.329159664	-0.554273297	-0.300448367	-0.244685096	0.052415894	-0.275786313
Q16777	H2AC20	Histone H2A type 2-C	0.444667067	1.132905812	0.77483976	-0.10159814	-0.426625474	0.550900665	-0.103146927	-0.181149439	0.424384672
Q8IUE6	H2AC21	Histone H2A type 2-B	0.140124224	0.943358763	0.420078116	0.204140717	0.082702589	0.506906555	0.121678557	-0.017417053	0.417920008
P04908	H2AC4	Histone H2A type 1-B/E	0.584962501	1.252778952	-0.325539348	0.296310561	0.180147861	-0.244685096	-0.190997225	-0.16326792	-1.514573173
P16104	H2AX	Histone H2AX	0.333423734	0.896078055	0.489542936	0.219091058	0.041242982	0.706641057	0.109694865	0.115033243	0.34596403
P0C0S5	H2AZ1	Histone H2A.Z	0.265436896	0.914564523	0.392866916	-0.035046947	-0.051399153	0.350497247	-0.033569533	0.039840265	0.215367972
P06899	H2BC11	Histone H2B type 1-J	0.462575888	0.972325042	1.567058626	-0.416962376	-1.055891201	1.171847314	0.119024103	-0.321928095	1.771885579
P84243	H3-3A	Histone H3.3	0.057970069	0.784922702	0.347098671	-0.069451881	-0.289827252	0.112366523	0.291603558	0.124328135	0.273814245
P68431	H3C1	Histone H3.1	0.402722177	1.711494907	1.277389699	0.744161096	0.011495639	1.46727948	0.186500558	0.336854639	0.773152397
O95479	H6PD	GDH/6PGL endoplasmic bifunctional protein	0.265436896	-0.121863233	0.197865391	1.3021728	1.698218478	1.324234562	0.292781749	-0.152003093	0.35952117
P46952	HAAO	3-hydroxyanthranilate 3,4-dioxygenase	0.350497247	0.253384236	-0.634867407	0.881273061	0.801572569	-0.260151897	-0.345564459	-0.45600928	-0.937878288
Q14520	HABP2	Hyaluronan-binding protein 2	-0.229382353	-0.526992432	0.173767068	-0.084670324	-0.486004021	0.332278283	0.071762669	-0.457989644	0.82700601
Q9P035	HACD3	Very-long-chain (3R)-3-hydroxyacyl-CoA dehydratase 3	-0.231074664	-0.23786383	-0.413115187	0.22650853	0.290424404	0.119024103	0.151858817	0.053806444	0.109694865
Q5VWC8	HACD4	Very-long-chain (3R)-3-hydroxyacyl-CoA dehydratase 4	0.23878686	0.296310561	0.10701825	0.024319679	-0.042456799	0.075874867	0.123003954	-0.145605322	-0.457989644
Q9UJ83	HACL1	2-hydroxyacyl-CoA lyase 1	-0.246395464	-0.311148256	-0.859875776	0.455228571	0.205392513	-0.057391664	-0.080087911	-0.420819852	-0.646112164
H0YFD6	HADHA	Enoyl-CoA hydratase	-0.828793173	-0.112474729	-0.448114897	0.158337027	1.305678743	0.96790637	-0.510457064	0.200378798	0.10433666
P55084	HADHB	Trifunctional enzyme subunit beta, mitochondrial	-0.577766999	-0.121863233	-0.323732592	0.257010618	1.23878686	1.063502942	-0.265344567	0.2880632	0.171206827
A0A2R8Y5P7	HARS2	Histidine--tRNA ligase	0.032806145	0.052415894	0.149259365	0.420078116	0.572404647	0.503857533	-0.072482754	-0.144010303	-0.305788392
O14929	HAT1	Histone acetyltransferase type B catalytic subunit	0.132247798	0.160920188	0.358396262	-0.043943348	-0.01449957	0.194087052	-0.438307279	-0.347398782	-0.263611599
Q96CS2	HAUS1	HAUS augmin-like complex subunit 1	-0.352915787	0.33571191	-0.09696173	-0.36215794	0.102993993	0.186500558	-0.291592017	-0.309359421	-0.717856771
Q99871	HAUS7	HAUS augmin-like complex subunit 7	-0.078563669	0.132247798	0.117695043	-0.074000581	0.067638717	-0.251538767	-0.988504361	-0.145605322	-0.971430848
Q9BT25	HAUS8	HAUS augmin-like complex subunit 8	0.053806444	-0.017417053	-0.192645078	0	-0.352915787	-0.623709617	-0.358453971	-0.675765438	-1.224317298
Q8TDQ0	HAVCR2	Hepatitis A virus cellular receptor 2	-0.727379545	-0.430508908	-0.567040593	0.325386415	0.475084883	0.23511432	-0.005782353	-0.118726939	-0.311148256
O00165	HAX1	HCLS1-associated protein X-1	0.062121712	-0.171368418	-0.007231569	0.046840254	0.123003954	0.101650076	-0.077041036	-0.220950447	-0.312939312
U3PXP0	HBA2	Alpha globin chain (Fragment)	0.650764559	-0.560642822	0.458382004	0.03562391	-0.844250767	0.751892138	0.3068455	-0.384583703	0.121678557
Q1HDL3	HBEBP2BPA	HBeAg-binding protein 2 binding protein A	-0.288064643	-0.298672743	-0.160040413	-0.123433941	0.138814469	0.124328135	-0.166502663	-0.083141235	0.100304906
A0A024RBY9	HCCS	Cytochrome c heme lyase	-0.246395464	-0.289827252	-0.648371671	-0.029146346	-0.040971781	-0.371459681	-0.284545873	-0.490050854	-0.652901329
A0A024R4N0	hCG_1640809	HCG1640809, isoform CRA_b	-0.351074441	-0.506352666	-0.54793177	-0.161653263	-0.043943348	-0.343732465	-0.395928676	-0.214240226	-0.036525876
D3DX93	hCG_1745555	HCG1745555, isoform CRA_b	-0.277533976	0.027154052	-0.323732592	0.434027675	0.496717988	0.12035194	-0.413115187	-0.261880711	-0.535331733
[truncated: 3,437 more rows]

## Sheet: Supplemental_Table_2
Supplemental Table 2: Differentially expressed proteins for the whole cell lysate dataset displayed as a Log2 Fold Change relative to M0.
Uniprot ID	Gene symbol	Extended gene name	M1-1/M0	M1-2/M0	M1-3/M0	M2a-1/M0	M2a-2/M0	M2a-3/M0	M2c-1/M0	M2c-2/M0	M2c-3/M0
P01023	A2M	Alpha-2-macroglobulin	-0.828793173	-0.783389931	-0.897006007	0.748461233	1.084744621	1.023610215	-0.81857936	-0.836501268	-1.058893689
E9PNP3	AAMDC	Mth938 domain-containing protein	0.032806145	-0.045431429	0.254594043	-0.556393349	-0.606034724	-0.865121946	0.124328135	0.063502942	0.10701825
C9JEH3	AAMP	Angio-associated migratory cell protein	0.909965067	0.860764203	0.981852653	-0.042456799	-0.01449957	0.046840254	0.10433666	0.132247798	-0.106249498
A0A3B3ITW3	ABCD3	ATP-binding cassette sub-family D member 3	-0.59946207	-0.541617996	-0.839079812	-0.158429363	-0.00433459	-0.241270432	-0.011587974	0.037030731	-0.075520008
Q8NFV4	ABHD11	Protein ABHD11	0.604071324	0.537047519	0.63505783	-0.260151897	-0.057391664	0.371837617	-0.02620507	0.36960607	0.216610069
Q8WU67	ABHD3	Phospholipase ABHD3	0.909965067	0.775682702	0.502839758	-0.416962376	-0.226003675	-0.288064643	-0.02180437	-0.45600928	-0.104697379
Q9BV23	ABHD6	Monoacylglycerol lipase ABHD6	-0.951763814	-0.694321257	-1.582079992	-0.074000581	0.332278283	-0.554273297	-0.395928676	-0.168122759	-0.543719518
Q9P2A4	ABI3	ABI gene family member 3	-0.029146346	0.324234562	-0.036525876	-1.415037499	-0.694321257	-1.662003536	0.629473197	1.13422094	0.138814469
K7ER88	ACAA2	3-ketoacyl-CoA thiolase, mitochondrial (Fragment)	-0.15682011	0.057970069	-0.788364747	0.739848103	0.942608336	0.771463058	-0.1376478	0.129612738	-0.40545145
Q6JQN1	ACAD10	Acyl-CoA dehydrogenase family member 10	-1.304006187	-1.043943348	-1.473931188	-1.204233052	-1.058893689	-1.104697379	-0.977099598	-1.029146346	-1.13289427
P12821	ACE	Angiotensin-converting enzyme	-1.965784285	-1.430508908	-1.675765438	0.425459305	0.98550043	0.272620455	-2.040971781	-2.023269779	-2.411195433
E7EQT4	ACIN1	Apoptotic chromatin condensation inducer in the nucleus	-0.015957574	-0.01449957	-0.046921047	-0.668868078	-1.117161344	-0.582079992	-0.222632891	-0.147202107	-0.253257284
Q8WXI4	ACOT11	Acyl-coenzyme A thioesterase 11	-0.74178261	-0.533242384	-0.634867407	-0.985644707	-0.929610672	-1.064917477	-0.680382066	-0.20756107	-0.384583703
O00154	ACOT7	Cytosolic acyl coenzyme A thioester hydrolase	-0.075520008	-0.090802937	-0.231074664	2.459431619	2.62058641	2.101986173	-0.320125852	-0.529072743	-0.418889825
A0A024R8L7	ACOX1	Acyl-coenzyme A oxidase	-0.77349147	-0.648371671	-0.678071905	-0.212567535	-0.095419565	-0.160040413	0.413594082	0.279768422	0.444667067
A0A5F9ZHR7	ACP2	Lysosomal acid phosphatase	-0.226003675	-0.070966521	-0.17625064	-0.685013515	-0.53951953	-0.579921884	0.232660757	0.039840265	0.124328135
P13686	ACP5	Tartrate-resistant acid phosphatase type 5	-1	-0.349235441	-0.685013515	0.512985335	1.722903139	1.217851097	-0.682695932	-0.687334826	-0.164884385
Q9Y6Z1	AD	AD 2 (Fragment)	-0.40927823	0.053806444	-0.215914857	-0.567040593	-0.53951953	-1.469929258	-0.655171503	-0.666576266	-0.577766999
A0A0S2Z381	ADA	Adenosine aminohydrolase (Fragment)	-0.473931188	-0.545824107	-0.592919225	-1.329159664	-1.430508908	-1.434402824	1.164142649	0.724213687	0.660837368
O14672	ADAM10	Disintegrin and metalloproteinase domain-containing protein 10	-0.483984853	-0.4639471	-0.628162383	-0.727379545	-0.541617996	-0.81857936	-0.450084446	-0.286304185	-0.446148032
Q13444	ADAM15	Disintegrin and metalloproteinase domain-containing protein 15	-0.286304185	-0.13606155	-0.375197235	0.96790637	1.374622206	0.743299528	-0.189351252	-0.199255376	-0.174621396
Q9UKQ2	ADAM28	Disintegrin and metalloproteinase domain-containing protein 28	0.684369929	0.530070742	0.585923977	-0.473931188	-0.646112164	-0.915935735	0.873419503	0.738119289	1.161565256
O15204	ADAMDEC1	ADAM DEC1	-0.358453971	0.317304068	-0.161653263	-0.336427665	-0.98279071	-1.625934282	0.732052073	0.825378604	0.622930351
Q2V6Q1	ADAP2	Arf-GAP with dual PH domain-containing protein 2	-0.529072743	-0.621488377	-0.486004021	-1.005782353	-0.985644707	-1.161653263	0.508935662	0.292781749	0.34596403
P48960	ADGRE5	Adhesion G protein-coupled receptor E5	0.777367109	0.830255324	0.817213924	0.358396262	0.253384236	0.10701825	-0.625934282	-0.413115187	-0.831357964
A0A024RAB9	ADIA	Adiponectin A	1.0614306	1.685267407	1.678071905	-0.720231578	-0.471928835	-0.734563104	2.909197063	3.101145784	2.978927776
A0A024RAA7	ADIB	Adiponectin B	0.420078116	0.818850561	0.690640579	-0.293358943	-0.40927823	0.183962835	2.707966455	2.736171894	2.703322227
A0A024RAG6	ADIC	Complement C1q subcomponent subunit A	0.299830762	0.46048047	0.046840254	-0.880975897	-0.878321443	-0.569179503	3.066261442	2.906698223	2.959028219
Q9NRZ5	AGPAT4	1-acyl-sn-glycerol-3-phosphate acyltransferase delta	-0.894321922	-0.678071905	-0.894321922	0.206643224	0.565597176	0.034215715	-0.659722595	-0.575615328	-0.496142467
Q09666	AHNAK	Neuroblast differentiation-associated protein AHNAK	-0.862496476	-1.265344567	-0.954557029	-0.219269964	-0.888968688	-0.54793177	-0.089267338	-0.123433941	-0.254977851
C9JV77	AHSG	Alpha-2-HS-glycoprotein	0.3021728	-0.422752464	0.538041453	0.457331625	-0.457989644	2.799087306	0.752748591	0.803227036	0.511973982
P55008	AIF1	Allograft inflammatory factor 1	-0.046921047	-0.17625064	0.088141597	-1.411195433	-1.836501268	-1.694321257	-0.057391664	0.071762669	-0.518701058
Q6PG46	AKAP5	AKAP5 protein (Fragment)	0.387362541	-0.251538767	0.479230561	2.181102551	2.873419503	2.213813846	0.257010618	-0.351074441	0.59072177
P15121	AKR1B1	Aldo-keto reductase family 1 member B1	-0.300448367	-0.336427665	-0.121863233	-0.171368418	-0.209227962	-0.005782353	0.851199339	0.768078435	1.175045486
Q04828	AKR1C1	Aldo-keto reductase family 1 member C1	-0.839079812	-2.590744853	-1.465938398	-0.125006361	-2.473931188	-1.282789701	0.667210912	-2.279283757	-0.924125133
A0A0A0MSS8	AKR1C3	Aldo-keto reductase family 1 member C3	-2.272297327	-2.177881725	-2.380821784	-0.954557029	-1.915935735	-1.272297327	-1.148800661	-1.795859283	-1.446148032
Q9Y243	AKT3	RAC-gamma serine/threonine-protein kinase	1.786596362	3.438825113	0.535057595	0.189033824	0.084064265	-1.187707155	-0.974262439	-1.058893689	-1.560642822
Q13740	ALCAM	CD166 antigen	-0.246395464	-0.358453971	-0.109358756	1.010779839	1.383496944	1.164786278	-1.03209363	-1.2968993	-0.979942348
O94788	ALDH1A2	Retinal dehydrogenase 2	-1.020340448	-0.708396442	-0.991369695	0.511973982	1.953078953	1.109026176	-0.948975997	-1.067938829	-1.164884385
A0A384NPN7	ALDH2	Aldehyde dehydrogenase 2 family (Mitochondrial), isoform CRA_c	-0.828793173	-0.120294234	-0.775959726	-1.174621396	-0.778432211	-1.426625474	0.298658316	0.734655433	0.581110175
A0A5F9ZHN9	ALDH3A2	Aldehyde dehydrogenase	-0.74178261	-0.808437349	-0.897006007	-0.045431429	-0.169744676	-0.215914857	-0.432454552	-0.504304837	-0.351074441
X5D299	ALDH5A1	Succinate-semialdehyde dehydrogenase (Fragment)	0.133563526	0.205392513	-0.305788392	1.319039816	1.420078116	1.084064265	-0.110915901	-0.504304837	-0.177881725
A0A1B0GW77	ALDH7A1	Alpha-aminoadipic semialdehyde dehydrogenase	-0.556393349	-0.189351252	-0.241270432	-0.780908942	-0.36215794	-0.526992432	0.577247536	0.919912089	0.782408565
Q6P6C2	ALKBH5	RNA demethylase ALKBH5	0.554834396	0.884402553	0.791605725	1.041242982	1.153156788	1.548436625	0.261831659	0.320773477	0.23388806
P16050	ALOX15	Polyunsaturated fatty acid lipoxygenase ALOX15	0.067638717	0.285698126	0.299830762	4.291235176	5.316652624	3.770617647	0.949348164	0.201633861	0.09895848
O15296	ALOX15B	Polyunsaturated fatty acid lipoxygenase ALOX15B	0.045442971	0.211635253	-0.011587974	-0.01449957	0.134878054	-0.13606155	1.958657108	2.63505783	2.201006466
P09917	ALOX5	Polyunsaturated fatty acid 5-lipoxygenase	-0.666576266	-0.577766999	-0.717856771	-1.689659879	-1.60823228	-1.780908942	0.523060062	0.509949146	0.616357697
A0A087WW23	ALOX5AP	Arachidonate 5-lipoxygenase-activating protein	-1.187707155	-1.531156057	-1.543719518	-1.227692025	-1.434402824	-0.924125133	0.371837617	0.440420721	0.27857955
Q01433	AMPD2	AMP deaminase 2	-0.241270432	-0.234465254	-0.407363571	1.005759269	1.175045486	0.76213617	-0.275786313	-0.03209363	-0.384583703
Q01432	AMPD3	AMP deaminase 3	-0.323732592	-0.66428809	-0.17299399	-0.512513651	-0.991369695	-0.57132159	0.121678557	-0.418889825	-0.048412205
A0A5F9ZH30	ANK2	Ankyrin-2	0.889862881	0.630405471	0.875780063	0.487486349	0.445726703	0.819668183	0.15704371	0.252173413	-0.131313235
Q5VYY1	ANKRD22	Ankyrin repeat domain-containing protein 22	2.474825382	2.490056624	2.275901003	0.10701825	0.034215715	0.115033243	-0.422752464	-0.49410907	-0.125006361
O43423	ANP32C	Acidic leucine-rich nuclear phosphoprotein 32 family member C	-0.666576266	-1.311148256	-0.64385619	-1.932361283	-2.272297327	-1.76611194	0.123003954	0.386259141	0.355016264
P15144	ANPEP	Aminopeptidase N	-0.75389599	-0.732164608	-0.320125852	0.351628329	0.138814469	0.687060688	0.523060062	0.630405471	0.885183866
P50995	ANXA11	Annexin A11	-0.205896101	-0.541617996	-0.098505545	0.896853073	0.680774425	1.083383588	-0.655171503	-0.465938398	-0.554273297
P07355	ANXA2	Annexin A2	-0.823677227	-0.897006007	-0.50021788	-0.181149439	-0.343732465	0.112366523	-0.422752464	-0.320125852	-0.038006323
A0A0S2Z2Z6	ANXA6	Annexin (Fragment)	-0.55851652	-0.785875195	-0.343732465	-1.204233052	-1.469929258	-1.10159814	-0.263611599	-0.471928835	-0.232768963
Q10567	AP1B1	AP-1 complex subunit beta-1	-0.40545145	-0.384583703	-0.452056689	0	0.089498151	-0.212567535	0.618238656	0.573374526	0.501821265
O94973	AP2A2	AP-2 complex subunit alpha-2	-0.694321257	-0.687334826	-0.708396442	0.084064265	0.159629186	-0.17299399	1.141432791	1.029982866	0.984042426
E9PFW3	AP2M1	AP-2 complex subunit mu	-0.533242384	-0.473931188	-0.63039393	0.056583528	0.168642036	-0.142417045	0.659924558	0.667210912	0.518031493
M0QYZ2	AP2S1	AP complex subunit sigma	-0.53951953	-0.592919225	-0.646112164	-0.030619235	0.089498151	-0.192645078	0.597411988	0.59645814	0.443606651
Q92572	AP3S1	AP-3 complex subunit sigma-1	0.522055749	0.83673208	0.553851968	1.09423607	1.299244658	0.867896464	0.25821739	0.299830762	0.59645814
Q8WW43	APH1B	Gamma-secretase subunit APH-1B	0.045442971	-0.465938398	-0.210896782	-0.637109357	-0.932361283	-1.049904906	-0.072482754	0.015782997	-0.051399153
Q9HDC9	APMAP	Adipocyte plasma membrane-associated protein	-0.739372092	-0.650634722	-0.951763814	-0.304006187	-0.00433459	-0.312939312	-0.029146346	0.206643224	-0.067938829
P31941	APOBEC3A	DNA dC->dU-editing enzyme APOBEC-3A	2.834508974	3.904387754	2.331418598	-0.541617996	-0.595096878	-0.722610301	-0.880975897	-0.751465164	-0.648371671
Q9HC16	APOBEC3G	DNA dC->dU-editing enzyme APOBEC-3G	1.067638717	1.353887836	1.224657734	-0.3382504	-0.40545145	-0.678071905	-0.584241333	-0.828793173	-1.061902439
P02654	APOC1	Apolipoprotein C-I	-0.844250767	-0.49410907	-0.929610672	-1.365871442	-1.145605322	-0.424687669	-1.746615764	-1.905088353	-2.217591435
P02649	APOE	Apolipoprotein E	-1.158429363	-0.894321922	-1.002888279	-1.095419565	-0.926865295	-0.261880711	-0.584241333	-0.416962376	-0.516635639
A5PL32	APOL1	APOL1 protein (Fragment)	0.501821265	0.209141398	0.46571332	-0.595096878	-3.365871442	-1.590744853	-0.332789088	0.544979883	-0.080087911
J3KQL8	APOL2	Apolipoprotein L2	1.553360503	1.805705185	1.736388401	0.348232419	0.576280258	0.550900665	-0.356605547	-0.20756107	-0.261880711
O95236	APOL3	Apolipoprotein L3	2.617768646	2.836530121	2.778418866	-0.15682011	-0.545824107	-0.859875776	-0.312939312	-0.334607229	-0.267079618
B3KTP4	ApoL6	Apolipoprotein L, 6	0.935082523	0.853596506	0.984771612	-0.639354798	-0.512513651	-0.550042516	-0.084670324	-0.281035664	-0.284545873
Q8NEU8	APPL2	DCC-interacting protein 13-beta	-0.584241333	-0.552156356	-0.394031641	-0.316528107	-0.483984853	-0.267079618	1.049630768	0.874993639	0.835115615
Q6FGT0	AQP9	AQP9 protein (Fragment)	-0.2968993	-0.646112164	-0.61705613	1.111031312	1.660837368	0.837539634	-0.98279071	-0.713118852	-1.282789701
P05089	ARG1	Arginase-1	0.182692298	-0.535331733	-0.077041036	-0.093879047	-0.803392956	0.117695043	0.744161096	-0.632628934	0.50589093
A0A2X0SFB3	ARHGAP10	ARHGAP10	0.253384236	0.242450074	0.109694865	0.986956963	1.121678557	0.715454127	-0.477944251	-0.364013496	-0.612637459
Q9UNA1	ARHGAP26	Rho GTPase-activating protein 26	-0.556393349	-0.50021788	-0.713118852	-0.298672743	-0.349235441	-0.584241333	-0.358453971	-0.23786383	-0.541617996
Q6ZUM4	ARHGAP27	Rho GTPase-activating protein 27	0.075874867	0.071762669	0.089498151	-0.533242384	-0.708396442	-0.77349147	0.35952117	0.401630467	0.070389328
A0A2X0U2F8	ARHGEF10L	ARHGEF10L (Fragment)	0.377401431	0.32308179	0.42867841	-0.584241333	-0.844250767	-0.724992953	0.487486349	0.389566812	0.456280482
Q99856	ARID3A	AT-rich interactive domain-containing protein 3A	0.83673208	1.043344505	0.899948986	0.316145742	0.63784206	0.27857955	-0.103146927	-0.093879047	-0.226003675
P36405	ARL3	ADP-ribosylation factor-like protein 3	-0.614845103	-0.612637459	-0.652901329	0.028569152	-0.010134377	-0.215914857	-0.411195433	-0.314732593	-0.386468347
Q9H993	ARMT1	Damage-control phosphatase ARMT1	-0.270555993	-0.234465254	-0.416962376	-0.59946207	-0.59946207	-0.798366139	-0.354759487	-0.204233052	-0.386468347
A0A024RAR8	ARTS-1	Aminopeptidase	1.241230036	-1.717856771	-4.158429363	1.155749233	-2.152003093	-0.354759487	1.09017595	-2.899695094	-1.407363571
Q9ULH1	ASAP1	Arf-GAP with SH3 domain, ANK repeat and PH domain-containing protein 1	-0.284545873	-0.293358943	-0.305788392	0.101650076	0.113700499	-0.253257284	-0.823677227	-0.77102743	-0.907792562
A0A024RDL8	ASL	Argininosuccinate lyase isoform 1	-0.109358756	-0.067938829	-0.15521265	-0.168122759	-0.214240226	-0.288064643	0.779049553	0.77483976	0.918386234
O95671	ASMTL	Probable bifunctional dTTP/UTP pyrophosphatase/methyltransferase protein	-0.40927823	-0.042456799	-0.195946441	-0.518701058	-0.53951953	-0.623709617	0.081339627	0.2880632	0.257010618
P08243	ASNS	Asparagine synthetase [glutamine-hydrolyzing]	0.453122447	0.410341105	0.221567789	0.284514133	-0.061902439	0.071762669	-1.164884385	-1.089267338	-0.813499442
Q12797	ASPH	Aspartyl/asparaginyl beta-hydroxylase	-0.161653263	-0.147202107	0.046840254	0.326537348	0.3021728	0.285698126	-0.710755715	-0.795859283	-0.50021788
A0A024R573	ASRGL1	Asparaginase-like protein 1	0.049630768	-0.496142467	0.115033243	-0.727379545	-1.258425153	-0.823677227	0.376290383	0.057970069	0.037030731
A0A0S2Z5B0	ATL1	Atlastin GTPase 1 isoform 1 (Fragment)	-0.3382504	-0.242976753	0.075874867	0.929033479	1.204140717	1.301587647	-0.512513651	-0.336427665	0.5360529
E5RIM7	ATOX1	Copper transport protein ATOX1	0.512985335	0.683471893	0.614474283	0.116364757	0.124328135	-0.029146346	-0.347398782	-0.291592017	-0.529072743
A0A2R8Y635	ATP13A3	Cation-transporting ATPase	-0.682695932	-0.516635639	-0.639354798	-0.426625474	-0.249822294	-0.311148256	-0.614845103	-0.522840789	-0.426625474
A0A0A0MT26	ATP1A3	Sodium/potassium-transporting ATPase subunit alpha-3	-0.918660373	-1.220950447	-0.839079812	-0.997117491	-0.828793173	-1.210896782	-0.112474729	-0.083141235	-0.522840789
P05026	ATP1B1	Sodium/potassium-transporting ATPase subunit beta-1	0.542010356	0.684369929	0.423309237	0.600269754	0.829443681	0.446785562	-0.873027144	-0.648371671	-1.369594529
Q93084	ATP2A3	Sarcoplasmic/endoplasmic reticulum calcium ATPase 3	-0.504304837	-0.516635639	-0.703689439	0.448900951	0.562669826	0.282143229	-0.763660461	-0.929610672	-0.849440323
A0A024R991	ATP6V0D2	V-type proton ATPase subunit	-1.971430848	-1.810966176	-1.722610301	-1.727379545	-1.873027144	-1.612637459	0.286881148	0.020057652	0.467801156
Q9UBB4	ATXN10	Ataxin-10	0.261831659	0.506906555	0.655351829	0.721591399	0.678071905	0.969380765	-0.126580497	-0.011587974	0.01720929
Q13825	AUH	Methylglutaconyl-CoA hydratase, mitochondrial	-0.20756107	-0.253257284	-0.354759487	1.051024003	1.45048546	0.678071905	0.341416524	0.551885103	0.230203013
A0A024R5F9	B3GNT6	Beta-1,4-glucuronyltransferase 1	-0.057391664	-0.668868078	0.241230036	-0.411195433	-0.668868078	0.044044333	0.818032475	0.539034703	0.930548119
O43286	B4GALT5	Beta-1,4-galactosyltransferase 5	0.800744624	1.064193062	0.532067552	-0.75389599	-0.724992953	-0.40927823	-0.60164963	-0.226003675	-0.341902795
Q9UQB8	BAIAP2	Brain-specific angiogenesis inhibitor 1-associated protein 2	-0.312939312	-0.069451881	-0.365871442	0.746742716	0.820485343	0.874206786	-0.205896101	0.111031312	-0.411195433
Q9UIG0	BAZ1B	Tyrosine-protein kinase BAZ1B	-0.30222618	-0.40927823	-0.320125852	-0.971430848	-1.074000581	-1.092340172	-0.502259911	-0.573466862	-0.886299501
A0A2R8Y6M6	BCAR1	Breast cancer anti-estrogen resistance protein 1	0.189033824	0.479230561	0.729444007	0.572404647	0.712815854	1.270229907	0.754459974	0.291603558	0.840765337
A0A024RAV0	BCAT1	Branched-chain-amino-acid aminotransferase	-1.187707155	-1.15521265	-1.227692025	-1.556393349	-2.052894948	-1.943416472	0.027154052	-0.067938829	-0.081613766
M0QXF9	BCAT2	Branched-chain-amino-acid aminotransferase (Fragment)	-0.66428809	-0.537424112	-0.556393349	0.066261442	0.10433666	0.020057652	-0.526992432	-0.229382353	-0.382701517
Q4VC05	BCL7A	B-cell CLL/lymphoma 7 protein family member A	-1.321928095	-0.473931188	-0.935117148	2.694657366	2.77589336	2.438559007	0.276198865	-0.461958547	-0.713118852
I3L1Q2	BCL7C	B-cell CLL/lymphoma 7 protein family member C (Fragment)	-0.883635243	-0.586405918	-0.696657606	-1.008682243	-1.254977851	-1.117161344	-0.680382066	-0.279283757	-0.496142467
A0A024RAF0	BIN1	Bridging integrator 1, isoform CRA_c	0.367371066	-0.194294815	0.116364757	0.702214251	-0.263611599	0.464668267	0.804053559	0.583037624	0.611644543
Q9NSY1	BMP2K	BMP-2-inducible protein kinase	-0.785875195	-0.758769964	-0.873027144	-0.444183845	-0.454031631	-0.778432211	0.082702589	0.299830762	0.162210036
Q969J3	BORCS5	BLOC-1-related complex subunit 5	0.362890643	0.725086725	0.293958979	1.117030053	1.38294387	1.053806444	-0.194294815	0.117695043	0.008630305
Q9NX62	BPNT2	Golgi-resident adenosine 3',5'-bisphosphate 3'-phosphatase	-0.20756107	-0.177881725	-0.436353731	0.151858817	0.189033824	-0.098505545	-0.612637459	-0.897006007	-0.696657606
Q5VW32	BROX	BRO1 domain-containing protein BROX	-0.550042516	-0.537424112	-0.573466862	-0.275786313	-0.300448367	-0.394031641	0.34596403	0.39176772	0.150559677
A0A386NEX7	BST1	ADP-ribosyl cyclase/cyclic ADP-ribose hydrolase	0.056583528	-0.274040765	0.111031312	-0.808437349	-1.314732593	-0.63039393	0.858378925	0.066261442	1.384049807
P78409	BT3.3	Butyrophilin	-0.415037499	-0.586405918	-0.55851652	1.324234562	1.9202933	1.482332021	-0.897006007	-0.479954976	-0.526992432
O00481	BTN3A1	Butyrophilin subfamily 3 member A1	0.76213617	0.755314904	1.599793852	0.528071165	-0.158429363	1.679423798	0.057970069	-0.030619235	0.650764559
A0A024QZZ1	BTN3A2	Butyrophilin, subfamily 3, member A2, isoform CRA_a	0.839153387	0.90842865	0.948600847	0.204140717	0.138814469	0.149259365	-0.234465254	-0.30222618	-0.061902439
L0R588	C11orf48	Alternative protein C11orf48	0.574343754	0.647084213	0.508935662	-0.080087911	0.308011315	-0.260151897	-0.4639471	-0.320125852	-0.991369695
F5H7W8	C12orf43	Protein CUSTOS	1.279174108	1.277389699	0.983312871	1.534061602	1.01720929	1.076559095	0.694211608	0.361768359	0.304511042
Q99622	C12orf57	Protein C10	0.276198865	0.231432408	0.387362541	-0.662003536	-0.526992432	-0.010134377	0.567545448	0.989139007	0.713695815
Q4LE40	C14orf159	C14orf159 variant protein (Fragment)	-1.506352666	0.385154897	-1.411195433	-1.74178261	0.49057013	-1.434402824	-1.12973393	0.839153387	-1.023269779
Q6UWD8	C16orf54	Transmembrane protein C16orf54	-0.813499442	-0.392137097	-0.612637459	-1.231074664	-1.070966521	-0.816037165	0.041242982	0.653518671	0.113700499
Q9UNZ5	C19orf53	Leydig cell tumor 10 kDa protein homolog	0.555816155	0.648925559	0.523060062	0.695993813	0.740711733	0.081339627	-0.205896101	-0.061902439	-0.078563669
Q8N6N3	C1orf52	UPF0690 protein C1orf52	0.512985335	0.311503115	0.392866916	0.767231037	0.561692721	0.553851968	-0.083141235	-0.115597447	-0.347398782
Q9GZN8	C20orf27	UPF0687 protein C20orf27	-0.256700472	-0.209227962	-0.57132159	-0.510457064	-0.512513651	-1.064917477	-0.011587974	0.331131922	-0.60823228
Q86YS7	C2CD5	C2 domain-containing protein 5	-0.40545145	-0.311148256	-0.395928676	-0.610433188	-0.758769964	-0.793356776	-0.139235797	-0.001443417	-0.169744676
P01024	C3	Complement C3	-0.272297327	-0.074000581	-0.179514657	-0.805912948	-1.10159814	-0.977099598	0.067638717	-0.195946441	0.096261853
Q16581	C3AR1	C3a anaphylatoxin chemotactic receptor	-0.541617996	-0.001443417	-0.110915901	-0.727379545	-1.174621396	-1.064917477	0.779049553	0.891419187	0.925239905
P21730	C5AR1	C5a anaphylatoxin chemotactic receptor 1	-0.222632891	-0.60164963	-0.205896101	-0.655171503	-1.10780329	-1.083141235	-0.011587974	-0.090802937	0.272620455
D3DRP5	C9orf19	Chromosome 9 open reading frame 19, isoform CRA_a (Fragment)	0.160920188	0.23878686	-0.064917477	0.427606173	0.448900951	-0.011587974	-0.870387262	-0.935117148	-1.077041036
Q9NZ63	C9orf78	Telomere length and silencing protein 1 homolog	0.644317778	0.606915942	0.687060688	0.618238656	0.421155961	0.6617496	-0.051399153	-0.054392297	0.237563718
Q5R3K3	CALHM6	Calcium homeostasis modulator protein 6	3.448372395	3.591799078	3.909965067	0.244887059	-0.281035664	0.067638717	0.576280258	0.252173413	0.605968359
K7EJB9	CALR	Calreticulin (Fragment)	-0.689659879	-0.49410907	-1.227692025	-0.199255376	0.108357178	-1	-1.244685096	-0.795859283	-1.54793177
O43852	CALU	Calumenin	-0.584241333	-0.849440323	-0.53951953	0.390667686	0.210388864	0.483364361	-0.365871442	-0.020340448	-0.080087911
Q8IU85	CAMK1D	Calcium/calmodulin-dependent protein kinase type 1D	0.064882852	0.360645202	0.117695043	0.628540319	0.533064922	0.698663	0.029982866	0.265436896	-0.040971781
Q9HC96	CAPN10	Calpain-10	-0.01449957	-0.187707155	-0.049904906	-0.77349147	-0.76121314	-0.678071905	0.277389699	0.496717988	-0.19759996
O75808	CAPN15	Calpain-15	-0.164884385	-0.19759996	-0.220950447	0.76213617	0.587845009	0.669026766	0.142740172	0.390667686	0.567545448
A0A024R8F1	CARD9	Caspase recruitment domain family, member 9, isoform CRA_b	0.15704371	-0.307572802	0.018634174	1.393965276	0.867896464	1.076559095	-0.153606979	-0.722610301	-0.418889825
Q5VZK9	CARMIL1	F-actin-uncapping protein LRRC16A	-0.739372092	-0.924125133	-2.177881725	-3.717856771	-5.10780329	-5.321928095	-1.265344567	0.209141398	-2.785875195
A0A0S2Z3Z5	CASP10	Caspase 10 apoptosis-related cysteine peptidase isoform 1 (Fragment)	0.582074221	0.540027269	0.602171791	-0.134477041	-0.323732592	-0.045431429	-0.06039728	0.12035194	-0.226003675
P49662	CASP4	Caspase-4	0.573374526	0.751892138	0.693319679	-0.564904848	-0.57132159	-0.680382066	-0.36215794	-0.365871442	-0.492078535
A0A0A0MRL7	CASP7	Caspase-7	1.194717463	0.999278472	1.429749851	0.582074221	0.82130204	0.858378925	0.316145742	0.051024003	0.600269754
O75828	CBR3	Carbonyl reductase [NADPH] 3	0.280956314	0.565597176	0.029982866	1.024319679	1.775261292	0.8623522	0.584000383	0.611644543	0.289244285
Q9H6F5	CCDC86	Coiled-coil domain-containing protein 86	-0.321928095	-0.109358756	-0.541617996	-0.182786076	-0.267079618	-0.805912948	-0.550042516	-0.54793177	-1.300448367
Q3V6T2	CCDC88A	Girdin	-0.637109357	-0.533242384	-0.673462652	-0.16326792	0.069014678	-0.150400989	-0.603840511	-0.481968507	-0.77102743
B2RTU8	CCDC88B	Coiled-coil domain containing 88B	0.826192536	0.749319725	0.699551633	0.060739158	-0.06340917	0.141432791	-0.074000581	-0.125006361	-0.277533976
Q53HC0	CCDC92	Coiled-coil domain-containing protein 92	-0.467932448	-0.965784285	-0.590744853	-0.126580497	-0.621488377	-0.09696173	-1.117161344	-1.595096878	-1.098505545
P16619	CCL3L1	C-C motif chemokine 3-like 1	0.027154052	-4.53951953	-1.899695094	-2.836501268	-3.53951953	-3.53951953	-5.265344567	-6.506352666	-4.878321443
Q8N7R7	CCNYL1	Cyclin-Y-like protein 1	3.130436712	3.241230036	3.14404637	-0.075520008	0.005759269	-0.075520008	-0.816037165	-0.588573754	-0.657445255
Q5U003	CCR1	Chemokine (C-C motif) receptor 1	-0.270555993	0.169925001	-0.236163541	-1.49410907	-1.086201035	-1.685013515	-0.875671865	-0.603840511	-0.913216234
O00421	CCRL2	C-C chemokine receptor-like 2	0.732920382	0.711054322	0.86155842	-0.314732593	-0.220950447	-0.049904906	-0.300448367	-0.516635639	-0.420819852
Q93033	CD101	Immunoglobulin superfamily member 2	-1.960159735	-2.531156057	-2.53951953	-1.061902439	-1.915935735	-1.59946207	-1.318325858	-1.461958547	-1.510457064
Q6YHK3	CD109	CD109 antigen	-0.375197235	-0.309359421	-0.064917477	0.508935662	0.532067552	0.567545448	-0.320125852	-0.307572802	-0.017417053
A0A024RCB3	CD151	Tetraspanin	-0.550042516	-0.277533976	-0.386468347	-0.354759487	0.079975377	-0.200912694	-0.865121946	-0.687334826	-0.886299501
Q86VB7	CD163	Scavenger receptor cysteine-rich type 1 protein M130	-1.59946207	-1.680382066	-1.603840511	-1.915935735	-1.888968688	-1.675765438	1.994579724	1.865522959	2.243059706
Q99467	CD180	CD180 antigen	-0.666576266	-1.307572802	-0.790858602	0.23878686	-0.459972731	-0.048412205	1.428142391	0.9053509	1.21971064
P29016	CD1B	T-cell surface glycoprotein CD1b	0.15704371	-0.444183845	0.409255147	1.309758271	1.439357178	1.415758667	-0.603840511	-0.282789701	-0.054392297
Q9NNX6	CD209	CD209 antigen	0.520045024	0.597411988	0.911499849	2.522055749	2.931872127	2.753390598	-0.524915117	-0.610433188	-0.839079812
Q9NZQ7	CD274	Programmed cell death 1 ligand 1	2.791605725	2.544732656	2.532566323	0.411426246	0.722466024	0.326537348	-0.710755715	-0.943416472	-1.052894948
Q9UGN4	CD300A	CMRF35-like molecule 8	0.025737561	0.600269754	0.567545448	-1.055891201	-0.839079812	-0.836501268	-0.078563669	0.261831659	-0.147202107
Q8IX05	CD302	CD302 antigen	-0.918660373	-0.951763814	-1.13606155	-0.164884385	-0.541617996	-0.305788392	0.486456956	0.412510571	-0.005782353
A4D1B1	CD36	Glycoprotein IIIb	-0.502259911	-1.161653263	-0.318325858	-0.516635639	-0.77102743	-0.300448367	-0.614845103	-0.756330919	-0.554273297
P28907	CD38	ADP-ribosyl cyclase/cyclic ADP-ribose hydrolase 1	2.531568609	2.612588407	1.970117398	-0.367731785	-0.492078535	-0.272297327	1.145351386	0.648925559	0.480265122
A0A4Y5UGE4	CD4	T-cell surface antigen T4/Leu-3	-1.177881725	-0.883635243	-1.070966521	-0.724992953	-0.74178261	-1.49410907	-0.284545873	-0.318325858	-0.320125852
P25942	CD40	Tumor necrosis factor receptor superfamily member 5	1.410341105	1.546956178	1.491083454	0.244887059	0.290424404	0.32998465	-1.717856771	-1.60823228	-0.836501268
P16070	CD44	CD44 antigen	0.078609835	-0.087733372	0.021479727	-0.038006323	-0.104697379	-0.23786383	-1.231074664	-1.461958547	-1.289827252
A0A087X1S7	CD48	CD48 antigen	0.250961574	0.436161839	0.275007047	-0.50021788	-0.713118852	-0.637109357	-2.058893689	-1.878321443	-2.011587974
P13987	CD59	CD59 glycoprotein	-1.20756107	-1.560642822	-1.126580497	-1.994240731	-2.590744853	-2.426625474	-0.329159664	-1.03209363	-1.023269779
P08962	CD63	CD63 antigen	0.025737561	-0.052894948	-0.01887801	-0.915935735	-1.058893689	-0.675765438	0.46571332	0.279768422	0.5290713
U6FVB0	CD74-Ntrk1	Tyrosine-protein kinase receptor	0.788268083	0.851199339	0.556797247	0.605020153	0.82130204	0.355016264	-1.369594529	-1.268816758	-1.899695094
P27701	CD82	CD82 antigen	-1.126580497	-1.254977851	-1.145605322	-0.722610301	-0.788364747	-1.023269779	-0.253257284	-1.268816758	-0.569179503
Q01151	CD83	CD83 antigen	0.034215715	0.267835392	-0.411195433	1.13093087	1.470927257	0.975263322	-0.428565884	-0.490050854	-0.60823228
Q9UIB8	CD84	SLAM family member 5	-1.61705613	-1.358453971	-1.117161344	-1.358453971	-1.184424571	-1.035046947	-0.929610672	-0.805912948	-0.590744853
G8JLH6	CD9	Tetraspanin	-1.552156356	-1.535331733	-1.59946207	-0.461958547	-0.560642822	-0.261880711	-0.780908942	-0.486004021	-1.086201035
P32320	CDA	Cytidine deaminase	-0.055891201	-0.364013496	0.260627908	0.146655222	-0.471928835	0.147957881	-0.722610301	-1.052894948	-0.575615328
A0A024RAE6	CDC42	Cell division control protein 42 homolog	0.340277405	0.526068812	0.031395196	-0.623709617	-0.603840511	-0.689659879	-0.940644722	-0.161653263	-0.219269964
Q5VT25	CDC42BPA	Serine/threonine-protein kinase MRCK alpha	0.730313886	-1.035046947	1.413052429	-0.140825544	-1.204233052	0.99566541	1.070389328	-0.364013496	2.140451477
Q9NRR3	CDC42SE2	CDC42 small effector protein 2	1.721591399	1.904965719	1.779890039	1.3934162	1.115699153	1.039138394	-0.839079812	-1.899695094	0.557777671
Q00535	CDK5	Cyclin-dependent-like kinase 5	-0.12973393	-0.005782353	-0.077041036	0.564622052	0.63505783	0.564622052	-0.128156351	-0.002888279	-0.241270432
Q5VV42	CDKAL1	Threonylcarbamoyladenosine tRNA methylthiotransferase	-0.289827252	-0.23786383	-0.428565884	-0.450084446	-0.291592017	-0.490050854	-0.54793177	-0.550042516	-0.710755715
Q6I9V6	CDKN1B	Cyclin-dependent kinase inhibitor 1B	0.874206786	0.984771612	0.935082523	0.34596403	0.353887836	-0.008682243	0.249748715	0.635986504	0.339137385
P49715	CEBPA	CCAAT/enhancer-binding protein alpha	0.586884813	0.694211608	0.22527493	0.559736524	0.423309237	0.210388864	-1.217591435	-1.190997225	-0.937878288
Q9BV73	CEP250	Centrosome-associated protein CEP250	-0.793356776	-0.282789701	-0.852042119	-1.244685096	-1.481968507	-1.590744853	-0.778432211	-0.367731785	0.257010618
A0A6Q8PF12	CEP41	Centrosomal protein of 41 kDa	0.147957881	0.063502942	0.232660757	1.015069322	0.699551633	0.555816155	-0.371459681	-0.343732465	-0.40927823
Q5SZL2	CEP85L	Centrosomal protein of 85 kDa-like	-0.59946207	-0.680382066	-0.698997744	-0.232768963	0.022900402	0.053806444	-0.446148032	-0.066427362	-0.295128036
P23141	CES1	Liver carboxylesterase 1	0.650764559	-1.190997225	1.207892852	0.115033243	-1.325539348	1.068326861	-0.805912948	-2.13289427	0.496717988
P41208	CETN2	Centrin-2	0.012926174	0.192825404	0.196607044	-0.023269779	-0.086201035	-0.123433941	-0.520769439	-0.560642822	-0.736965594
Q9UEE9	CFDP1	Craniofacial development protein 1	0.626672753	0.630405471	0.744161096	0.915329676	0.83673208	0.880489627	-0.265344567	-0.069451881	-0.12973393
C9JRZ6	CHCHD3	MICOS complex subunit MIC19	-0.384583703	-0.19759996	-0.588573754	-0.590744853	-0.659722595	-0.612637459	-0.274040765	-0.15521265	-0.512513651
J3KPV1	CHCHD7	Coiled-coil-helix-coiled-coil-helix domain-containing protein 7	0.101650076	0.175045486	-0.011587974	0.896078055	1.727267011	0.652601218	-0.345564459	0.248534836	0.041242982
O14646	CHD1	Chromodomain-helicase-DNA-binding protein 1	1.23878686	1.898014819	-0.231074664	0.687060688	0.669026766	-0.696657606	-0.40354186	-0.988504361	-2.035046947
A0A024R969	CHI3L1	Chitinase-3-like protein 1	1.138159145	1.612116552	0.191562651	-0.671163536	-0.526992432	-1.552156356	-0.440263476	-0.788364747	-1.174621396
B2RE76	CHMP2B	Chromatin modifying protein 2B	0.504874589	0.413594082	0.543000877	0.720716243	0.666302128	0.644317778	-0.03948829	-0.03209363	0.384049807
Q9NZZ3	CHMP5	Charged multivesicular body protein 5	0.829443681	0.646162657	0.559736524	0.409255147	0.134878054	0.408168371	0.210388864	0.011495639	0.210388864
A0A2R8YEI5	CHN2	Beta-chimaerin	0.129612738	0.189033824	0.372952098	1.698663	1.624334889	1.982217846	0.159629186	0.151858817	0.874993639
A0A024R9M9	CHP	Calcium binding protein P22, isoform CRA_a	-0.067938829	-0.181149439	0.199122642	0.75787666	0.938097561	1.269033146	-1.067938829	-1.152003093	-0.951763814
K7EPJ4	CILP2	Cartilage intermediate layer protein 2	0.310340121	-0.001443417	0.301002256	-0.126580497	-0.401634795	-0.00433459	0.986956963	1.279174108	1.122341408
Q9UBR5	CKLF	Chemokine-like factor	-0.550042516	-0.929610672	-0.897006007	0.683471893	0.491596594	0.435095152	-0.309359421	-0.793356776	-0.394031641
J3KR22	CLEC10A	C-type lectin domain family 10 member A	0.252173413	0.778208576	0.075874867	0.918386234	1.283921772	0.500802053	0.010063683	0.160920188	-0.246395464
Q9UMR7	CLEC4A	C-type lectin domain family 4 member A	0.197865391	-0.506352666	-0.590744853	0.458382004	0.039840265	-0.055891201	-1.15521265	-1.258425153	-1.365871442
Q9NY25	CLEC5A	C-type lectin domain family 5 member A	-1.377069649	-1.450084446	-0.875671865	-2.272297327	-2.64385619	-2.040971781	-1.671163536	-1.756330919	-0.994240731
A7E2F7	CLIP2	CAP-GLY domain containing linker protein 2	0.011495639	-0.015957574	0.185232254	-1.110915901	-1.092340172	-1.502259911	-0.305788392	-0.291592017	-0.550042516
Q6NUQ2	CLMN	Calmin (Calponin-like, transmembrane)	-0.516635639	-0.646112164	-0.628162383	-0.498178735	-0.477944251	-0.625934282	-0.358453971	-0.341902795	-0.407363571
A0A024QZB8	CLN3	Battenin	-0.356605547	-0.701341684	-0.295128036	-1.043943348	-1.035046947	-1.046921047	0.222804561	-0.112474729	0.295135249
Q9UBY8	CLN8	Protein CLN8	-0.795859283	-1.083141235	-1.373327247	0.217851097	0.194087052	-0.397828209	0.751035177	0.521050737	0.488515009
Q8NFW8	CMAS	N-acylneuraminate cytidylyltransferase	-0.356605547	-0.399730246	-0.506352666	-0.184424571	-0.234465254	-0.160040413	-0.751465164	-0.724992953	-0.588573754
Q99788	CMKLR1	Chemokine-like receptor 1	-0.118726939	0.326537348	0.212880566	-1.380821784	-1.373327247	-1.20756107	0.579180148	0.831877241	0.342554745
Q5EBM0	CMPK2	UMP-CMP kinase 2, mitochondrial	1.645701659	1.524565221	1.42867841	-0.420819852	-0.844250767	-1.095419565	-0.875671865	-0.803392956	-0.991369695
A0A024R6Y8	CMTM3	CKLF-like MARVEL transmembrane domain containing 3, isoform CRA_a	-0.57132159	-0.788364747	-1.785875195	0.530070742	0.663572335	0.221567789	-0.005782353	-0.486004021	-1.248107862
Q8N1G2	CMTR1	Cap-specific mRNA (nucleoside-2'-O-)-methyltransferase 1	0.638768944	0.608809243	0.597411988	0.062121712	0.038436182	-0.052894948	0.053806444	0.004321606	-0.011587974
G9CGD6	CNK3/IPCEF1	CNK3/IPCEF1 fusion protein	-0.054392297	0.5290713	-0.002888279	0.42867841	0.123003954	-0.736965594	-0.657445255	-0.867752202	-0.971430848
B4DUT8	CNN2	Calponin	0.327687364	0.249748715	0.196607044	0.617298483	0.855192408	0.565597176	-0.229382353	-0.253257284	-0.263611599
E9PDU6	CNN3	Calponin (Fragment)	-1.029146346	-0.985644707	-0.891642822	-0.248107862	-0.260151897	-0.597277823	0.222804561	0.057970069	-0.160040413
Q03692	COL10A1	Collagen alpha-1(X) chain	-0.867752202	-1.067938829	-2.272297327	-0.145605322	-0.038006323	-0.595096878	1.628073654	1.82659933	1.722903139
A0A0S2Z3H5	COL1A2	Collagen type I alpha 2 isoform 1 (Fragment)	0.630405471	-0.57132159	0.860764203	-0.171368418	-0.397828209	1.207892852	0.871843649	0.210388864	1.707966455
P02458	COL2A1	Collagen alpha-1(II) chain	0.070389328	-0.739372092	0.202887833	0.070389328	-0.275786313	0.730313886	0.825378604	0.648925559	1.096936483
A0A024RDW8	COL4A2	Collagen, type IV, alpha 2, isoform CRA_a	-1.454031631	-1.795859283	-2.10780329	0.621055503	0.611644543	0.609754962	1.295135249	1.093560176	1.020057652
A7MBN3	COL4A5	Collagen, type IV, alpha 5	-1.268816758	-0.795859283	-0.873027144	0.625738062	0.279768422	0.183962835	0.900721928	0.855989697	0.687060688
Q5KU26	COLEC12	Collectin-12	-1.399730246	-1.139235797	-0.81857936	-1.117161344	-1.275786313	-1.074000581	0.312665174	-0.067938829	-0.628162383
Q8NBJ5	COLGALT1	Procollagen galactosyltransferase 1	-1.164884385	-1.064917477	-1.098505545	-0.685013515	-0.537424112	-0.54793177	-0.305788392	-0.232768963	-0.260151897
R4GMX3	COMMD3-BMI1	COMMD3-BMI1 readthrough	-0.810966176	-0.63039393	-0.506352666	-0.612637459	-0.19759996	-0.401634795	0.018634174	-0.075520008	-0.13606155
A0A286SD53	COMT	Catechol-O-methyltransferase (Fragment)	0.084064265	-3.426625474	1.49978212	0.736388401	-3.145605322	1.737686761	0.693319679	-3.943416472	1.635986504
Q8NI60	COQ8A	Atypical kinase COQ8A, mitochondrial	-0.375197235	-0.194294815	-0.560642822	0.681674142	0.883620816	0.517023672	-0.06340917	0.056583528	-0.253257284
A0A024R611	CORO1A	Coronin	0.018634174	0.015782997	-0.070966521	-0.543719518	-0.518701058	-0.703689439	0.074505436	0.265436896	-0.081613766
Q7KZN9	COX15	Cytochrome c oxidase assembly protein COX15 homolog	-0.397828209	-0.343732465	-0.592919225	-0.090802937	-0.401634795	-0.582079992	-0.586405918	-0.948975997	-0.744197163
A0A6B9RAE1	COX2	Cytochrome c oxidase subunit 2 (Fragment)	-0.17625064	-0.017417053	-0.139235797	-0.564904848	-0.502259911	-0.535331733	-0.083141235	0.214124805	-0.118726939
P14384	CPM	Carboxypeptidase M	-0.246395464	-0.214240226	-0.531156057	0.8623522	0.524063676	0.559736524	0.597411988	1.126972856	0.471967788
Q86YQ8	CPNE8	Copine-8	0.011495639	-0.001443417	-0.179514657	-0.625934282	-0.785875195	-0.886299501	-0.083141235	-0.043943348	-0.16326792
P17927	CR1	Complement receptor type 1	-0.685013515	-0.40354186	-0.592919225	1.601221086	1.954568571	1.598841578	-0.486004021	-0.502259911	-0.612637459
P29373	CRABP2	Cellular retinoic acid-binding protein 2	-0.347398782	-0.104697379	-0.469929258	1.711494907	2.506398832	2.551885103	-0.582079992	-0.844250767	-0.17625064
O75629	CREG1	Protein CREG1	-0.12973393	0.126972856	-0.042456799	0.601221086	0.46048047	0.622930351	0.806530289	0.773152397	0.732052073
Q6UUV7	CRTC3	CREB-regulated transcription coactivator 3	0.384049807	0.680774425	0.524063676	0.533064922	0.758729568	0.855192408	-0.1376478	-0.307572802	0.042644337
Q9Y2S2	CRYL1	Lambda-crystallin homolog	-0.81857936	-0.689659879	-0.701341684	-0.504304837	-0.2968993	-0.395928676	0.764685853	1.10433666	0.659924558
A0A024RAV4	CSDA	Cold shock domain protein A, isoform CRA_b	-0.052894948	0.49978212	0.112366523	0.669026766	0.919912089	0.711054322	0.09895848	0.524063676	-0.074000581
A0A024R0A1	CSF1	Macrophage colony-stimulating factor 1	-0.434402824	-0.304006187	-0.673462652	-0.268816758	-0.628162383	0.108357178	0.804053559	1.254594043	1.068326861
P07333	CSF1R	Macrophage colony-stimulating factor 1 receptor	-0.682695932	-0.935117148	-0.659722595	-0.281035664	-0.295128036	-0.510457064	0.250961574	0.041242982	0.066261442
P01040	CSTA	Cystatin-A	-1.10159814	-0.810966176	-1.095419565	-1.329159664	-1.502259911	-1.430508908	-0.168122759	-0.248107862	-1.293358943
Q76LA1	CSTB	CSTB protein	-0.516635639	-0.316528107	-0.212567535	0.725086725	0.855192408	0.655351829	-1.002888279	-0.736965594	-1.114035243
X6R8A1	CTSA	Carboxypeptidase	-0.606034724	-0.465938398	-0.614845103	-0.997117491	-0.867752202	-0.852042119	0.379620962	0.461528559	0.317304068
P07858	CTSB	Cathepsin B	-0.606034724	-0.668868078	-0.450084446	-1.621488377	-1.411195433	-1.164884385	0.319617934	0.343692069	0.254594043
P53634	CTSC	Dipeptidyl peptidase 1	0.236339539	-0.148800661	0.877351626	0.719840555	0.504874589	0.667210912	0.599317794	0.531069493	0.751035177
P09668	CTSH	Pro-cathepsin H	-0.272297327	-0.23786383	-0.490050854	-1.055891201	-0.729770093	-0.979942348	0.512985335	0.366252264	0.220329955
P43235	CTSK	Cathepsin K	-0.522840789	0.232660757	-0.897006007	-0.828793173	-0.813499442	-1.194294815	-0.2968993	0.292781749	-0.698997744
A0A024R276	CTSL	Cathepsin L, isoform CRA_a	0.23388806	0.012926174	0.201633861	-1.514573173	-1.365871442	-1.680382066	-1.174621396	-1.318325858	-1.343732465
P43234	CTSO	Cathepsin O	-0.168122759	0.10701825	0.084064265	-0.564904848	-0.926865295	-0.584241333	0.276198865	0.42867841	0.057970069
Q7LFL8	CXXC5	CXXC-type zinc finger protein 5	0.99566541	0.584962501	0.660837368	0.249748715	0.111031312	0.215367972	-0.126580497	-0.222632891	-0.722610301
F5H1Q2	CYB561A3	Cytochrome b ascorbate-dependent protein 3	-0.195946441	0.084064265	-0.098505545	-1.595096878	-1.61705613	-1.481968507	-0.828793173	-1.227692025	-1.008682243
Q9UHQ9	CYB5R1	NADH-cytochrome b5 reductase 1	-0.524915117	-0.054392297	-0.397828209	-0.588573754	-0.502259911	-0.508403406	0.23878686	0.327687364	0.351628329
P13498	CYBA	Cytochrome b-245 light chain	-0.222632891	-0.293358943	0.580145484	-1.254977851	-1.469929258	-0.749038426	-0.217591435	-0.349235441	0.295135249
P04839	CYBB	Cytochrome b-245 heavy chain	-0.486004021	-0.392137097	-0.4639471	-1.816037165	-2.10159814	-2.164884385	-0.181149439	-0.253257284	-0.227692025
Q8WWM9	CYGB	Cytoglobin	-0.265344567	-0.220950447	-0.710755715	1.521553331	2.885769574	2.630871383	-0.577766999	0.216610069	0.321928095
E9PHG5	CYP20A1	Cytochrome P450 20A1	-0.650634722	-0.552156356	-2.59946207	-0.662003536	-0.267079618	-2.251538767	-0.033569533	-0.314732593	-1.780908942
Q02318	CYP27A1	Sterol 26-hydroxylase, mitochondrial	-0.675765438	-0.768567592	-1.19759996	-0.844250767	-1.095419565	-0.729770093	-1.336427665	-1.535331733	-0.98279071
Q6ZWL3	CYP4V2	Cytochrome P450 4V2	-1.017417053	-1.311148256	-1.234465254	-0.946193556	-0.577766999	-0.76121314	-0.371459681	-0.239566125	-0.689659879
Q9H0Q0	CYRIA	CYFIP-related Rac1 interactor A	-0.123433941	0.261831659	-0.033569533	-1.083141235	-1.481968507	-1.54793177	0.240008965	0.320773477	0.326537348
Q9H1C7	CYSTM1	Cysteine-rich and transmembrane domain-containing protein 1	-0.390245038	-0.200912694	-0.356605547	-0.722610301	-0.671163536	-0.680382066	-0.836501268	-1.13289427	-0.614845103
Q9UN19	DAPP1	Dual adapter for phosphotyrosine and 3-phosphotyrosine and 3-phosphoinositide	0.934327778	1.196607044	1.100304906	-0.118726939	0.215367972	-0.231074664	-0.164884385	-0.035046947	-0.330973234
P81605	DCD	Dermcidin	-0.926865295	-0.343732465	-0.16326792	-0.708396442	-1.662003536	-0.775959726	-0.343732465	-1.61705613	-0.06039728
Q8IZD4	DCP1B	mRNA-decapping enzyme 1B	-0.241270432	-0.045431429	-0.706041021	0.264236151	0.577247536	0.004321606	-1.380821784	-0.706041021	-1.083141235
Q8IWE4	DCUN1D3	DCN1-like protein 3	0.23388806	0.147957881	0.154453593	0.602171791	0.663572335	0.619178216	-0.378944497	-0.411195433	-0.415037499
Q92466	DDB2	DNA damage-binding protein 2	0.651683181	1.012926174	0.811471031	0.049630768	-0.145605322	-0.011587974	-0.358453971	-0.295128036	-0.168122759
Q13206	DDX10	Probable ATP-dependent RNA helicase DDX10	0.620117165	0.859174456	0.597411988	0.87026607	0.725959235	1.005040617	0.443606651	0.509949146	0.690640579
O95786	DDX58	Antiviral innate immune response receptor RIG-I	0.579180148	0.69777382	0.570462931	-0.307572802	-0.397828209	-0.512513651	-0.286304185	-0.160040413	-0.270555993
A0A3G9HN97	DDX60	ATP-dependent RNA helicase DDX60	0.796597754	0.813114191	0.634128558	-0.334607229	-0.537424112	-0.564904848	-0.390245038	-0.531156057	-0.655171503
Q6P3S1	DENND1B	DENN domain-containing protein 1B	0.379620962	0.683471893	0.54399072	0.930548119	1.16542962	0.838346737	0.004321606	0.145351386	-0.169744676
Q8IV53	DENND1C	DENN domain-containing protein 1C	0.710172748	0.773996325	0.784085143	1.290424404	1.152507948	0.849599011	0.279768422	0.204140717	0.706641057
E9PF32	DENND3	DENN domain-containing protein 3	0.057970069	0.005759269	0.215367972	-1.168122759	-1.395928676	-1.061902439	0.608809243	0.220329955	0.584962501
Q5VZ89	DENND4C	DENN domain-containing protein 4C	-0.870387262	-0.749038426	-1.070966521	0.340277405	0.451013243	0.215367972	-0.320125852	-0.117161344	-0.384583703
A0A0A0MTI1	DHCR24	Delta(24)-sterol reductase	-0.852042119	-0.569179503	-0.994240731	-0.560642822	-0.567040593	-0.897006007	-0.841662973	-0.710755715	-1.074000581
A0A024R5F7	DHCR7	7-dehydrocholesterol reductase isoform 1	-0.722610301	-0.535331733	-0.857259828	-0.805912948	-0.816037165	-1.168122759	-0.112474729	0.404903122	-0.401634795
P49366	DHPS	Deoxyhypusine synthase	1.113033665	1.071076162	1.168642036	-0.089267338	0.046840254	0.177598929	-0.488026018	-0.282789701	-0.210896782
Q6UWP2	DHRS11	Dehydrogenase/reductase SDR family member 11	-0.192645078	-0.087733372	-0.064917477	2.452858965	3.039138394	2.864532845	-0.168122759	-0.046921047	-0.461958547
O75911	DHRS3	Short-chain dehydrogenase/reductase 3	-1.268816758	-1.234465254	-1.369594529	-1.465938398	-1.560642822	-0.746615764	-0.219269964	-0.307572802	-0.66428809
Q9Y394	DHRS7	Dehydrogenase/reductase SDR family member 7	-0.49410907	-0.386468347	-0.610433188	-0.703689439	-0.675765438	-0.816037165	-0.168122759	-0.377069649	-0.340075442
A0A1S5UZ00	DHRSX	Dehydrogenase/reductase SDR family member	-0.524915117	-0.808437349	-0.783389931	-0.295128036	-0.219269964	-0.253257284	-0.471928835	-0.378944497	0.10433666
C4P096	DISC1	Disrupted in schizophrenia 1 isoform 8	-0.217591435	0.212880566	0.380729449	-0.573466862	-1.158429363	-0.795859283	0.799087306	0.531069493	0.422233001
Q5JPC1	DKFZp667O1614	Solute carrier family 25 (Mitochondrial deoxynucleotide carrier), member 19, isoform CRA_a	-0.751465164	-0.597277823	-1.043943348	-0.873027144	-0.732164608	-0.988504361	-0.378944497	-0.064917477	-0.61705613
A4GYY8	DKFZp686F17268	Septin-7 (Fragment)	0.23878686	0.517023672	0.212880566	1.028569152	1.10701825	0.859174456	0.024319679	0.489542936	-0.075520008
Q6E0U4	DMKN	Dermokine	-0.459972731	-0.399730246	-0.390245038	-0.63039393	-1.067938829	-0.668868078	-0.401634795	-1.020340448	-0.924125133
H0YLM8	DMXL2	DmX-like protein 2	-0.236163541	0.002882509	-0.282789701	-0.597277823	-0.628162383	-0.682695932	-0.639354798	-0.696657606	-0.657445255
Q8IXB1	DNAJC10	DnaJ homolog subfamily C member 10	-0.586405918	-0.586405918	-0.713118852	-0.204233052	-0.330973234	-0.569179503	-0.205896101	-0.192645078	-0.226003675
Q13217	DNAJC3	DnaJ homolog subfamily C member 3	-0.248107862	-0.343732465	-0.19759996	-0.567040593	-0.592919225	-0.526992432	0.074505436	0.025737561	0.13093087
A0A024R3V0	DNAPTP6	DNA polymerase-transactivated protein 6, isoform CRA_a	0.602171791	0.511973982	0.527070336	0.427606173	0.409255147	0.362890643	-0.253257284	-0.354759487	-0.215914857
A0A024R7E3	DNMT1	DNA (cytosine-5)-methyltransferase	0.102993993	0.039840265	0.041242982	0.466757616	0.545968369	0.313826296	-0.64385619	-0.800877358	-0.682695932
Q9Y6K1	DNMT3A	DNA (cytosine-5)-methyltransferase 3A	-0.595096878	-0.438307279	-0.977099598	-0.543719518	-0.518701058	-0.59946207	-0.274040765	0.096261853	-0.76121314
Q149N6	DOCK4	Dedicator of cytokinesis 4	0.731183242	0.703986604	0.83673208	-0.823677227	-0.902389203	-0.823677227	0.289244285	0.067638717	0.33571191
P27487	DPP4	Dipeptidyl peptidase 4	-0.347398782	-0.274040765	-0.597277823	-0.488026018	-0.242976753	-0.411195433	0.708407983	0.659011171	1.500292177
Q9UHL4	DPP7	Dipeptidyl peptidase 2	-0.526992432	-0.703689439	-0.706041021	0.062121712	-0.001443417	-0.224317298	0.760433875	0.413594082	0.325386415
Q86TI2	DPP9	Dipeptidyl peptidase 9	-0.13606155	0.041242982	-0.043943348	0.518031493	0.725959235	0.501821265	0.404903122	0.411426246	0.474046599
A0A1B0GW05	DPY19L1	Probable C-mannosyltransferase DPY19L1	-0.537424112	-0.659722595	-0.603840511	-0.114035243	-0.030619235	-0.430508908	0.23388806	0.128293401	-0.164884385
Q12882	DPYD	Dihydropyrimidine dehydrogenase [NADP(+)]	-0.277533976	-0.256700472	-0.392137097	-0.66428809	-0.514573173	-0.541617996	0.041242982	0.205392513	0.089498151
P60981	DSTN	Destrin	-0.526992432	-0.648371671	-0.655171503	-0.169744676	-0.106249498	-0.217591435	-0.309359421	-0.199255376	-0.23786383
Q9Y4J8	DTNA	Dystrobrevin alpha	0.053806444	0.386259141	0.549915554	0.579180148	0.530070742	0.640620928	0.150559677	0.396159489	0.284514133
Q8TDB6	DTX3L	E3 ubiquitin-protein ligase DTX3L	1.394514142	0.796597754	0.806530289	-0.459972731	-0.727379545	-0.971430848	-0.049904906	-0.40545145	-0.621488377
P63172	DYNLT1	Dynein light chain Tctex-type 1	0.692427198	0.591679417	0.718964336	0.541019153	0.620117165	0.494671612	0.128293401	0.343692069	0.066261442
A6NGJ0	DYNLT3	Dynein light chain Tctex-type 3	-1.080087911	-1.275786313	-1.049904906	-0.816037165	-0.833927324	-1.214240226	-0.072482754	-0.358453971	-0.30222618
Q13011	ECH1	Delta(3,5)-Delta(2,4)-dienoyl-CoA isomerase, mitochondrial	0.645240513	-1.365871442	0.601221086	0.913033	-1.300448367	0.851199339	0.45206823	-1.457989644	0.491596594
L0R849	EDARADD	2-phospho-D-glycerate hydro-lyase	-0.606034724	1.584962501	-0.746615764	-0.490050854	0.764685853	-1.148800661	-1.19759996	-0.270555993	-1.450084446
O00418	EEF2K	Eukaryotic elongation factor 2 kinase	-0.875671865	-0.74178261	-0.891642822	-0.236163541	-0.454031631	-0.395928676	-0.227692025	0.038436182	-0.768567592
P11161	EGR2	E3 SUMO-protein ligase EGR2	0.101650076	0.154453593	-0.01449957	1.22897257	1.186500558	0.781569545	-0.473931188	-0.798366139	-0.918660373
Q9NZN3	EHD3	EH domain-containing protein 3	0.430820497	0.705756782	0.402722177	0.712815854	0.39176772	0.418999465	0.944108799	0.609754962	1.209765266
K7EM18	EIF1	Eukaryotic translation initiation factor 1	0.567545448	0.549915554	0.696884091	0.63505783	0.295135249	0.487486349	-0.134477041	-0.189351252	-0.074000581
P38919	EIF4A3	Eukaryotic initiation factor 4A-III	0.014355293	0.116364757	0.078609835	-0.075520008	-0.161653263	-0.083141235	1.048236186	0.794103899	1.052415894
Q13541	EIF4EBP1	Eukaryotic translation initiation factor 4E-binding protein 1	0.134878054	0.227741076	0.259423152	0.620117165	0.540027269	0.784085143	-0.007231569	0.113700499	0.495695163
Q8IZ81	ELMOD2	ELMO domain-containing protein 2	-0.619270551	-0.560642822	-0.655171503	-0.189351252	-0.118726939	-0.274040765	-0.040971781	-0.15682011	-0.017417053
A0A024RD35	ELOVL5	Elongation of very long chain fatty acids protein 5	-0.104697379	-0.048412205	-0.751465164	-0.066427362	0.265436896	-0.628162383	-0.621488377	-0.859875776	-1.184424571
Q6IA86	ELP2	Elongator complex protein 2	-1.095419565	-0.905088353	-0.968604804	-0.442222329	-0.373327247	-0.4639471	0.027154052	0.146655222	0.088141597
Q6PCB8	EMB	Embigin	0.436161839	-0.150400989	0.666302128	2.083043129	1.457331625	2.35952117	0.6617496	-0.02620507	0.737254104
Q9BXX0	EMILIN2	EMILIN-2	-0.81857936	-0.680382066	-0.526992432	-0.675765438	-0.382701517	-0.442222329	-0.488026018	-0.258425153	-0.395928676
Q9HC35	EML4	Echinoderm microtubule-associated protein-like 4	-0.3382504	-0.231074664	-0.522840789	-0.035046947	0.194087052	0.255802837	-0.662003536	-0.935117148	-0.650634722
A0JNV7	EMR2	Egf-like module containing, mucin-like, hormone receptor-like 2	0.469885976	-1.477944251	-1.095419565	1.150559677	-0.727379545	0.071762669	-1.384583703	-3.095419565	-2.634867407
P09104	ENO2	Gamma-enolase	-0.691988685	-0.897006007	-0.756330919	-0.632628934	-0.76611194	-0.205896101	-1.477944251	-1.921390165	-1.380821784
Q9Y6X5	ENPP4	Bis(5'-adenosyl)-triphosphatase ENPP4	-0.254977851	-0.345564459	-0.174621396	-0.926865295	-1.13606155	-1.117161344	0.951587795	0.429749851	0.709290636
Q5T5H1	ENSA	Alpha-endosulfine	0.77483976	1.020057652	0.929790998	1.188400925	1.096936483	1.020768865	-0.164884385	0.052415894	0.136191386
A0A1B0GTW6	EPB41L1	Band 4.1-like protein 1	-0.685013515	-0.60164963	-0.685013515	1.910348915	2.629006833	1.961993677	-0.932361283	-0.727379545	-1.077041036
O43491	EPB41L2	Band 4.1-like protein 2	-0.236163541	-0.030619235	-0.123433941	0.796597754	1.28036249	0.868686765	-0.033569533	0.267835392	-0.03948829
P29323	EPHB2	Ephrin type-B receptor 2	-0.756330919	-0.64385619	-0.913216234	-0.586405918	-0.749038426	-0.859875776	-0.935117148	-0.865121946	-1.279283757
R4SBI6	EPHX1	Epoxide hydrolase	-0.865121946	-0.854648614	-0.648371671	-0.232768963	-0.214240226	0.067638717	-0.352915787	-0.336427665	0.125651102
Q9H201	EPN3	Epsin-3	0.056583528	-0.399730246	0.484395963	1.736821317	1.337996464	1.913033	-0.4639471	-0.510457064	0.204140717
P42566	EPS15	Epidermal growth factor receptor substrate 15	0.182692298	0.178873958	0.299830762	0.676267408	0.669933836	0.610700062	0.827819025	0.96790637	0.496717988
Q96J88	EPSTI1	Epithelial-stromal interaction protein 1	0.690640579	0.82374936	0.660837368	-0.442222329	-0.008682243	-0.055891201	-0.217591435	-0.005782353	-0.3382504
Q969X5	ERGIC1	Endoplasmic reticulum-Golgi intermediate compartment protein 1	-0.564904848	-0.40354186	-0.619270551	-0.380821784	-0.320125852	-0.490050854	1.005040617	0.925999419	1.395611249
Q8IV48	ERI1	3'-5' exoribonuclease 1	-0.058893689	-0.13289427	0.457331625	0.867896464	0.680774425	0.612588407	0.069014678	0.032806145	0.328836464
Q86X53	ERICH1	Glutamate-rich protein 1	0.972325042	1.196607044	1.044743821	0.609754962	0.147957881	0.053806444	-0.550042516	-0.336427665	0.049630768
Q7Z2K6	ERMP1	Endoplasmic reticulum metallopeptidase 1	-0.77102743	-0.846843212	-1.104697379	0.620117165	0.757023247	0.326537348	-0.212567535	-0.673462652	-0.483984853
A0A024R8U7	ET	Uncharacterized protein	-0.680382066	-0.724992953	-0.60164963	-0.744197163	-0.623709617	-0.706041021	-0.036525876	0.010063683	-0.199255376
Q9NQT4	EXOSC5	Exosome complex component RRP46	-0.199255376	-0.095419565	-0.411195433	-0.03209363	-0.195946441	-0.300448367	-0.516635639	-0.522840789	-0.907792562
P00488	F13A1	Coagulation factor XIII A chain	0.038436182	0.063502942	-0.027674958	2.430820497	2.310340121	0.641546029	1.423309237	1.896465616	0.138814469
O00519	FAAH	Fatty-acid amide hydrolase 1	0.312665174	0.336854639	0.340277405	-0.790858602	-0.749038426	-0.98279071	0.517023672	0.604071324	0.49057013
E7DVW4	FABP4	Adipocyte-type fatty acid-binding protein	0.092207438	0.048236186	-0.369594529	3.709290636	4.213736096	4.078439051	0.01720929	0.057970069	-0.785875195
Q01469	FABP5	Fatty acid-binding protein 5	-0.222632891	-0.461958547	-0.471928835	1.594070757	1.866314561	1.516519498	-0.883635243	-0.910501849	-1.23786383
Q9H098	FAM107B	Protein FAM107B	0.633198686	0.773996325	0.653518671	0.075874867	-0.286304185	0.206643224	-0.785875195	-0.438307279	-0.588573754
Q8IWE2	FAM114A1	Protein NOXP20	-0.142417045	-0.314732593	-0.45600928	-0.823677227	-0.991369695	-1.161653263	0.141432791	0.175045486	-0.498178735
Q9BYI3	FAM126A	Hyccin	-0.816037165	-1.10780329	-1.077041036	-0.584241333	-0.905088353	-0.846843212	0.486456956	0.339137385	0.348232419
Q14320	FAM50A	Protein FAM50A	0.24610401	0.180147861	0.303342394	-0.467932448	-0.582079992	-0.392137097	-0.556393349	-0.541617996	-0.606034724
A0A024R9P6	FAM82C	Family with sequence similarity 82, member C, isoform CRA_a	-0.369594529	-0.49410907	-0.543719518	-1.177881725	-1.268816758	-1.10159814	0.214124805	-0.234465254	-0.027674958
Q2TU34	FBP1	Fructose-bisphosphatase	-0.948975997	-0.440263476	-1.332789088	0.41467678	0.649845352	0.007195501	-2.265344567	-1.977099598	-2.244685096
Q9UF56	FBXL17	F-box/LRR-repeat protein 17	-0.177881725	-0.152003093	-0.50021788	-0.23786383	-0.36215794	-0.432454552	-0.852042119	-0.76611194	-1.756330919
Q9NRD1	FBXO6	F-box only protein 6	0.906120953	1.303342394	0.698663	-0.038006323	0.264236151	-0.16326792	-0.694321257	-0.60823228	-0.60823228
Q9UKB1	FBXW11	F-box/WD repeat-containing protein 11	0.011495639	-0.081613766	-0.066427362	-0.052894948	0.123003954	0.001441974	-0.554273297	-0.556393349	-0.641603738
A0A0G2JLU6	FCAR	Immunoglobulin alpha Fc receptor	0.65718266	0.265436896	1.529571108	-1.54793177	-2.011587974	-1.286304185	-2.450084446	-2.582079992	-1.365871442
P30273	FCER1G	High affinity immunoglobulin epsilon receptor subunit gamma	0.371837617	0.580145484	0.417920008	-1.020340448	-1.029146346	-0.946193556	-0.407363571	-0.16326792	-0.304006187
P06734	FCER2	Low affinity immunoglobulin epsilon Fc receptor	0.500802053	0.475084883	0.543000877	2.540771246	2.340562269	3.368349306	0.276198865	0.267835392	0.366252264
P12314	FCGR1A	High affinity immunoglobulin gamma Fc receptor I	1.563646269	1.814755483	1.528571319	-0.749038426	-0.910501849	-0.988504361	-0.641603738	-0.77349147	-0.584241333
P12318	FCGR2A	Low affinity immunoglobulin gamma Fc region receptor II-a	-0.152003093	-0.169744676	0.189033824	-1.380821784	-1.612637459	-1.354759487	0.468843943	0.266636643	0.343692069
A0A1W2PQB1	FCGR3A	Fc of IgG low affinity IIIa receptor isoform 1 (Fragment)	-1.442222329	-0.778432211	-1.473931188	-2.336427665	-2.426625474	-2.426625474	-0.064917477	0.32998465	-0.03209363
Q0JRZ9	FCHO2	F-BAR domain only protein 2	-1.023269779	-1.145605322	-0.76611194	-1.046921047	-1.040971781	-0.852042119	0.605020153	0.244887059	0.882838656
O00602	FCN1	Ficolin-1	0.69777382	0.735522177	1.216610069	-1.518701058	-1.826232932	-1.200912694	-1.289827252	-0.411195433	-0.813499442
P10109	FDX1	Adrenodoxin, mitochondrial	-0.329159664	-0.397828209	-0.857259828	-0.475936324	-0.492078535	-0.734563104	-0.865121946	-0.77102743	-0.883635243
P22830	FECH	Ferrochelatase, mitochondrial	-0.508403406	-0.045431429	-0.606034724	-0.98279071	-0.977099598	-0.968604804	0.222804561	0.616357697	0.014355293
Q6FHX6	FEN1	Flap endonuclease 1	0.508935662	0.572404647	0.551885103	-0.002888279	-0.078563669	-0.199255376	-0.023269779	-0.092340172	-0.15521265
A0A2X0SYZ7	FGD2	FGD2 (Fragment)	0.55875743	0.643394453	0.436161839	0.555816155	0.646162657	0.366252264	0.828631582	0.917622702	0.867896464
Q14314	FGL2	Fibroleukin	1.309176187	1.495695163	0.937344392	1.99385548	1.925619712	1.341416524	0.591679417	1.367371066	0.498761466
A0A068F7M9	FHOD1	FH1/FH2 domain-containing protein 1 variant	-0.64385619	-0.520769439	-0.732164608	0.556797247	0.410341105	0.277389699	-0.810966176	-0.623709617	-0.729770093
Q0VDC6	FKBP1A	Peptidylprolyl isomerase	0.164786278	0.112366523	0.456280482	0.924479992	0.627606838	1.082702589	-0.080087911	-0.074000581	-0.282789701
Q13451	FKBP5	Peptidyl-prolyl cis-trans isomerase FKBP5	0.154453593	0.46048047	0.242450074	0.579180148	0.724213687	0.612588407	2.266636643	2.423847055	2.377401431
A0A024R7P2	FKBP8	Peptidylprolyl isomerase	-0.261880711	-0.395928676	-0.3382504	-0.210896782	-0.329159664	-0.190997225	-0.675765438	-0.962969269	-0.597277823
O75955	FLOT1	Flotillin-1	-0.274040765	-0.524915117	-0.469929258	-0.957355663	-1.171368418	-1.058893689	0.132247798	-0.024736678	0.014355293
P35916	FLT4	Vascular endothelial growth factor receptor 3	0.243669081	0.602171791	0.022900402	0.847996907	0.888304895	0.704871964	-0.471928835	-0.722610301	-0.673462652
Q68DA7	FMN1	Formin-1	-0.311148256	-0.3382504	-0.300448367	-0.518701058	-0.457989644	-0.426625474	0.728573603	0.665392771	0.628540319
Q9P2Q2	FRMD4A	FERM domain-containing protein 4A	-0.666576266	-0.314732593	-0.169744676	1.017921908	1.790355014	1.158337027	0.432959407	0.249748715	0.51903861
Q16658	FSCN1	Fascin	-0.061902439	0.044044333	-0.153606979	1.098284796	0.98550043	0.822118275	0.064882852	0.086783766	-0.189351252
P04066	FUCA1	Tissue alpha-L-fucosidase	-0.746615764	-1.077041036	-0.867752202	-1.564904848	-1.286304185	-1.498178735	1.437760394	1.39835037	1.185866545
A0A024R292	FVT1	Follicular lymphoma variant translocation 1, isoform CRA_a	-0.300448367	-0.260151897	-0.55851652	-0.689659879	-0.666576266	-0.722610301	0.086783766	0.129612738	0.141432791
A0A024R032	FYB	FYN binding protein (FYB-120/130), isoform CRA_b	0.634128558	0.593592806	0.426533138	-0.680382066	-0.54793177	-0.756330919	-0.03948829	0.078609835	-0.139235797
Q2Q9H2	G6PD	Glucose-6-phosphate 1-dehydrogenase (Fragment)	0.319617934	0.279768422	0.284514133	1.707966455	1.661293556	1.777787904	-0.364013496	-0.49410907	-0.365871442
A0A024R8Q1	GAA	Glucosidase, alpha acid (Pompe disease, glycogen storage disease type II), isoform CRA_a	-0.518701058	-0.512513651	-0.420819852	-0.241270432	0	-0.293358943	1.158983251	1.274410769	0.946356572
Q13480	GAB1	GRB2-associated-binding protein 1	0.25821739	0.446785562	0.51903861	0.449957484	0.515005916	0.82700601	0.944858446	0.694211608	0.711935357
Q06547	GABPB1	GA-binding protein subunit beta-1	0.600269754	0.423309237	0.521050737	-0.020340448	0.63691458	-0.514573173	-0.510457064	0.706641057	-0.913216234
Q96C23	GALM	Galactose mutarotase	0.497740089	0.583037624	0.221567789	0.889862881	1.363451457	0.44148348	-0.800877358	-0.526992432	-0.991369695
Q58A70	GalNAc-T10	Polypeptide N-acetylgalactosaminyltransferase	-0.805912948	-0.327348371	-0.756330919	3.226354387	3.658782734	3.003602237	-0.232768963	-1.046921047	-1.035046947
Q8N292	GAPT	Protein GAPT	0.097610797	-0.260151897	1.218471211	-0.932361283	-1.675765438	-0.002888279	1.394514142	1.227741076	1.954940735
A0A024RBF4	GAS2L3	Growth arrest-specific 2 like 3, isoform CRA_a	-0.275786313	-0.428565884	-0.373327247	0.776525151	0.876566059	0.765534746	-0.249822294	-0.388355457	-0.727379545
O60861	GAS7	Growth arrest-specific protein 7	0.316145742	0.488515009	0.501821265	-0.646112164	-0.512513651	-0.541617996	0.562669826	0.483364361	0.368489001
A0A024R5Q4	GATM	Glycine amidinotransferase	-1.311148256	-1.110915901	-1.888968688	-0.543719518	0.007195501	-1.02620507	0.339137385	0.432959407	-0.910501849
P32456	GBP2	Guanylate-binding protein 2	1.896465616	2.097273679	1.659924558	-0.457989644	-0.448114897	-0.878321443	-0.64385619	-0.680382066	-0.886299501
Q96PP9	GBP4	Guanylate-binding protein 4	2.091192052	2.317593505	2.034567893	-0.529072743	-0.533242384	-0.954557029	-0.232768963	-0.210896782	-0.263611599
Q96PP8	GBP5	Guanylate-binding protein 5	2.888304895	3.093560176	3.034039594	-0.263611599	-0.541617996	-0.590744853	-0.395928676	-0.312939312	-0.418889825
Q6FG85	GC20	Eukaryotic translation initiation factor 1B, isoform CRA_a (Fragment)	0.702214251	0.749319725	1.153805336	1.255198566	0.771463058	1.362890643	0.175045486	0.417920008	0.381837084
A0A024R642	GCH1	GTP cyclohydrolase 1	2.27828218	2.804260116	2.402449327	-0.194294815	-0.298672743	-0.422752464	-0.471928835	-0.288064643	-0.655171503
P30047	GCHFR	GTP cyclohydrolase 1 feedback regulatory protein	-0.459972731	-0.084670324	-0.260151897	-1.53951953	-1.454031631	-1.2968993	-0.160040413	-0.340075442	-0.321928095
Q14TF0	GCLC	Gamma-ECS	-0.055891201	-0.083141235	0.097610797	-0.075520008	-0.049904906	0.621993232	1.277389699	2.024319679	1.146003451
P23434	GCSH	Glycine cleavage system H protein, mitochondrial	-0.461958547	-0.467932448	-0.341902795	0.725959235	0.610700062	0.644317778	-0.015957574	0.200378798	-0.166502663
Q9UJY5	GGA1	ADP-ribosylation factor-binding protein GGA1	-0.087733372	-0.229382353	-0.215914857	-0.518701058	-0.510457064	-0.543719518	0	-0.06340917	-0.179514657
Q9UJY4	GGA2	ADP-ribosylation factor-binding protein GGA2	-0.268816758	-0.058893689	-0.16326792	-0.619270551	-0.66428809	-0.873027144	0.021479727	0.102993993	-0.075520008
P19440	GGT1	Glutathione hydrolase 1 proenzyme	-0.199255376	-0.02180437	-0.236163541	0.018634174	0.267835392	0.001441974	-0.854648614	-0.846843212	-0.582079992
A0A087WTJ2	GIMAP1-GIMAP5	GIMAP1-GIMAP5 readthrough	0.839153387	1.147957881	0.786596362	-0.621488377	-0.573466862	-0.316528107	0.388465097	0.656267535	0.295135249
G5E9W9	GIMAP4	GTPase IMAP family member 4	1.071076162	1.097610797	1.543495883	-0.06039728	-0.428565884	-0.015957574	0.102993993	0.012926174	0.470927257
B4DH95	GIMAP6	GTPase IMAP family member 6	0.859174456	1.123003954	1.180784391	-1.15521265	-1.698997744	-0.275786313	0.555816155	0.351628329	0.025737561
Q8NHV1	GIMAP7	GTPase IMAP family member 7	0.390667686	0.520045024	0.706641057	-1.020340448	-1.354759487	-1.029146346	0.509949146	0.567545448	0.3068455
Q8ND71	GIMAP8	GTPase IMAP family member 8	0.559736524	0.738119289	0.498761466	-0.951763814	-1.017417053	-1.029146346	0.546956178	0.669026766	0.497740089
A0A2R8Y651	GIPC3	PDZ domain-containing protein GIPC3	0.564622052	0.762986565	0.153156788	0.791605725	0.571434116	0.624802765	0.377401431	0.260627908	-0.473931188
P32189	GK	Glycerol kinase	0.887525271	0.871843649	0.82700601	-0.552156356	-0.66428809	-0.60823228	-0.907792562	-1.10780329	-0.756330919
P06280	GLA	Alpha-galactosidase A	-0.305788392	0.002882509	-0.161653263	-0.081613766	0.254594043	0.176322773	-1.184424571	-1.161653263	-1.126580497
Q8WWB7	GLMP	Glycosylated lysosomal membrane protein	-0.442222329	-1.092340172	-0.187707155	-1.15521265	-1.790858602	-1.10159814	1.087462841	0.121678557	0.738983955
Q04760	GLO1	Lactoylglutathione lyase	-0.516635639	-0.392137097	-0.3382504	-0.309359421	-0.064917477	-0.200912694	0.602171791	2.176641918	1.241230036
O94925	GLS	Glutaminase kidney isoform, mitochondrial	0.190298792	0.334568276	0.207892852	1.07244885	1.383496944	1.324810603	-0.655171503	-0.49410907	-0.160040413
Q9NZD2	GLTP	Glycolipid transfer protein	-0.60164963	-0.204233052	-0.089267338	-0.746615764	-0.671163536	-0.628162383	-0.309359421	-0.351074441	-0.502259911
P08754	GNAI3	Guanine nucleotide-binding protein G(i) subunit alpha	-0.12973393	-0.035046947	-0.236163541	-0.552156356	-0.504304837	-0.675765438	0.069014678	0.029982866	0.200378798
F1T0G4	GNB3	Guanine nucleotide-binding protein G(I)/G(S)/G(T) subunit beta-3	1.176322773	3.777682717	3.557164984	1.985864701	1.372952098	0.889084099	0.756169328	1.053111336	-0.518701058
G3V2N0	GNG2	Guanine nucleotide-binding protein subunit gamma	-0.512513651	-0.265344567	-0.448114897	-1.275786313	-0.960159735	-1.184424571	-0.492078535	0.216610069	-0.490050854
P46926	GNPDA1	Glucosamine-6-phosphate isomerase 1	-0.182786076	-0.224317298	-0.371459681	-0.554273297	-0.502259911	-0.790858602	0.703986604	0.630405471	0.34596403
A0A024RBC5	GNS	N-acetylglucosamine-6-sulfatase	-0.490050854	-0.212567535	-0.281035664	-0.768567592	-0.564904848	-0.632628934	0.567545448	0.511973982	0.688851744
Q5T7V8	GORAB	RAB6-interacting golgin	-0.841662973	-0.586405918	-0.715485867	-0.09696173	-0.098505545	-0.109358756	-0.442222329	-0.295128036	-0.682695932
Q53EU6	GPAT3	Glycerol-3-phosphate acyltransferase 3	-0.001443417	0.025737561	0.041242982	1.102993993	1.210388864	1.324810603	-0.997117491	-0.985644707	-1.231074664
A0A024RA55	GPNMB	Glycoprotein (Transmembrane) nmb, isoform CRA_b	-1.894321922	-1.332789088	-1.552156356	-0.839079812	-0.732164608	-0.689659879	0.418999465	0.854394678	0.550900665
A0A024R6D5	GPR68	G protein-coupled receptor 68, isoform CRA_a	-0.106249498	-0.131313235	-0.147202107	0.048236186	0.078609835	0.022900402	-0.943416472	-1.040971781	-1.10159814
Q6IC98	GRAMD4	GRAM domain-containing protein 4	-1.365871442	-1.139235797	-1.258425153	-1.272297327	-1.325539348	-1.388355457	0.155749233	0.140124224	-0.160040413
P62993	GRB2	Growth factor receptor-bound protein 2	0.020057652	0.012926174	-0.131313235	-0.623709617	-0.715485867	-0.870387262	-0.161653263	-0.036525876	-0.668868078
P28799	GRN	Progranulin	-0.467932448	-0.323732592	-0.369594529	-0.790858602	-0.76121314	-0.657445255	0.511973982	0.918386234	0.312665174
Q96QA5	GSDMA	Gasdermin-A	-0.691988685	-0.808437349	-1.02620507	-1.029146346	-1.300448367	-0.957355663	1.236951759	0.89219671	0.431890348
G3V1A6	GSDMD	Gasdermin domain containing 1, isoform CRA_d	0.607862903	0.685267407	1.110363243	-0.288064643	-0.261880711	0.024319679	-0.171368418	-0.161653263	0.060739158
O60443	GSDME	Gasdermin-E	-0.579921884	-0.401634795	-0.75389599	-0.668868078	-0.800877358	-1.13606155	0.682573297	0.842375488	0.650764559
Q16772	GSTA3	Glutathione S-transferase A3	0.621055503	-0.17625064	0.991317757	-0.554273297	-1.086201035	0.554834396	0.568518598	-0.023269779	1.381837084
Q9Y2Q3	GSTK1	Glutathione S-transferase kappa 1	-0.089267338	-0.011587974	-0.069451881	0.522055749	0.782408565	0.742437445	-0.131313235	-0.013043037	-0.293358943
P09488	GSTM1	Glutathione S-transferase Mu 1	-2.139235797	0.837539634	-1.98279071	-2.184424571	0.272620455	-1.965784285	-2.314732593	0.783247097	-2.365871442
Q5TA02	GSTO1	Glutathione-dependent dehydroascorbate reductase (Fragment)	0.252173413	0.039840265	-0.052894948	0.008630305	-0.364013496	0.163498732	-0.614845103	-0.516635639	-0.678071905
C7DJS2	GSTP1	GST class-pi (Fragment)	0.481298942	-3.522840789	-3.836501268	0.546956178	-3.756330919	-3.60823228	1.312084262	-3.988504361	-3.53951953
P30711	GSTT1	Glutathione S-transferase theta-1	0.01720929	0.510961919	0.683471893	0.124328135	1.360083296	0.492622329	0.523060062	0.832687516	1.188400925
P04921	GYPC	Glycophorin-C	0.741574847	1.077926579	0.651683181	-1.005782353	-1.569179503	-1.017417053	-0.352915787	-1.10159814	-1.595096878
Q9H116	GZF1	GDNF-inducible zinc finger protein 1	-0.246395464	-0.395928676	-0.826232932	-0.401634795	-0.150400989	-0.506352666	-0.66428809	-0.798366139	-0.592919225
P07305	H1-0	Histone H1.0	-0.706041021	0.09085343	-0.13289427	-1.388355457	-0.785875195	-0.727379545	-0.612637459	0.214124805	0.102993993
O95479	H6PD	GDH/6PGL endoplasmic bifunctional protein	0.265436896	-0.121863233	0.197865391	1.3021728	1.698218478	1.324234562	0.292781749	-0.152003093	0.35952117
A0A024QZB4	hCG_1993905	Sulfotransferase	-1.40354186	0.355016264	0.23511432	-1.321928095	0.381837084	0.147957881	-1.139235797	1.170566057	0.616357697
A0A024QZ62	hCG_1998851	Flotillin	-0.293358943	-0.424687669	-0.477944251	-0.592919225	-0.785875195	-0.77102743	-0.089267338	-0.212567535	-0.279283757
A0A024R152	hCG_28765	HCG28765, isoform CRA_b	1.147306699	1.22342255	1.100977648	-0.229382353	-0.083141235	-0.307572802	-0.50021788	-0.691988685	-0.54793177
A0A024R4Y2	hCG_39762	HCG39762, isoform CRA_c	0.085424656	-0.270555993	0.012926174	-1.74178261	-1.846843212	-1.76121314	-0.535331733	-1.286304185	-0.50021788
Q9NRV9	HEBP1	Heme-binding protein 1	0.096261853	0.079975377	0.169925001	-0.703689439	-0.793356776	-0.573466862	-0.194294815	-0.204233052	-0.110915901
V9HWE1	HEL113	Vimentin	-0.272297327	-0.341902795	-0.3382504	0.266636643	0.367371066	0.236339539	-0.77349147	-0.554273297	-1.008682243
V9HVZ7	HEL-176	Epididymis luminal protein 176	-0.910501849	0.773152397	-1.498178735	0.390667686	0.927517246	-0.98279071	-1.689659879	-0.364013496	-2.380821784
V9HW77	HEL-211	Creatine kinase	0.444667067	0.215367972	0.081339627	2.855989697	3.136683578	2.101313901	-0.905088353	-1.300448367	-1.810966176
V9HW90	HEL-75	Glutathione reductase	-1.426625474	-1.300448367	-1.354759487	0.172487516	0.029982866	0.492622329	-1.61705613	-1.177881725	-1.254977851
A0A0K0K1L8	HEL-S-129m	Epididymis secretory sperm binding protein Li 129m	1.046840254	1.176960992	1.145351386	-0.069451881	-0.171368418	-0.199255376	-0.289827252	-0.282789701	-0.40927823
A0A0K0K1K4	HEL-S-276	Proteasome subunit alpha type	0.580145484	0.625738062	0.511973982	0.378511623	0.384049807	0.133563526	-0.120294234	0.041242982	-0.378944497
V9HW83	HEL-S-53e	Aldehyde dehydrogenase 1 family, member A1, isoform CRA_a	0.614474283	1.40599236	0.867896464	-0.910501849	-1.117161344	-1.02620507	0.925239905	1.976363636	1.094911647
V9HWB5	HEL-S-66p	Inorganic diphosphatase	1.047538389	1.10634832	1.078609835	0.032806145	0.004321606	0.221567789	-0.029146346	0.025737561	-0.090802937
V9HWJ5	HEL-S-90n	Nicotinate-nucleotide pyrophosphorylase [carboxylating]	-0.531156057	-0.66428809	-0.1376478	1.953078953	2.925999419	1.173127433	1.830660974	2.332564731	1.932439187
A0A0K0K1J9	HEL-S-98	Spermatogenesis-associated protein 20	0.092207438	0.367371066	0.401630467	0.668119125	0.520045024	1.162854528	-0.744197163	-0.632628934	0.008630305
H3BP20	HEXA	Beta-hexosaminidase	-0.428565884	-0.341902795	-0.926865295	-1.577766999	-1.01449957	-1.867752202	0.805705185	0.491596594	1.527570837
A0A090N8H4	HIMAP2	GTPase, IMAP family member 2, isoform CRA_c	-0.064917477	-0.17625064	0.299830762	-0.590744853	-0.899695094	-0.522840789	-0.01887801	0.03562391	0.044044333
O00291	HIP1	Huntingtin-interacting protein 1	0.176322773	0.187767747	0.299830762	-0.092340172	-0.158429363	0.059355278	-0.668868078	-0.63039393	-0.502259911
P52789	HK2	Hexokinase-2	0.079975377	0.077242999	-0.117161344	-0.236163541	-0.45600928	-0.465938398	-0.64385619	-1.067938829	-1.126580497
P52790	HK3	Hexokinase-3	-0.365871442	-0.150400989	-0.652901329	0.221567789	0.22650853	-0.080087911	-0.666576266	-0.53951953	-0.862496476
A0A3B3IUB5	HM13	Minor histocompatibility antigen H13	-0.452056689	-0.533242384	-0.64385619	-0.182786076	0.002882509	-0.152003093	-0.646112164	-0.682695932	-0.606034724
Q9P0W2	HMG20B	SWI/SNF-related matrix-associated actin-dependent regulator of chromatin subfamily E member 1-related	0.22897257	0.24610401	0.032806145	0.896078055	0.695993813	0.97379493	-0.134477041	-0.181149439	0.453122447
P17096	HMGA1	High mobility group protein HMG-I/HMG-Y	-0.386468347	-0.685013515	-0.418889825	0.257010618	0.227741076	0.368489001	-0.902389203	-0.61705613	-0.974262439
Q6NSG7	HMGN1	High-mobility group nucleosome binding domain 1	-2.293358943	1.465190888	-1.60823228	-3.321928095	1.42921423	-2.23786383	-2.910501849	0.830255324	-3.011587974
A0A087WZE9	HMGN3	High mobility group nucleosome-binding domain-containing protein 3	0.793271654	0.785759774	1.082021269	1.355016264	1.436161839	1.583037624	-0.087733372	0.222804561	0.40599236
P50135	HNMT	Histamine N-methyltransferase	-0.673462652	-0.354759487	-0.390245038	-0.946193556	-0.852042119	-0.897006007	0.021479727	0.275007047	-0.227692025
B2R5W2	HNRNPC	Heterogeneous nuclear ribonucleoproteins C1/C2	-0.710755715	-0.708396442	-1.117161344	-1.254977851	-1.932361283	-1.217591435	-0.171368418	-0.002888279	-0.418889825
A0A0G2JPF8	HNRNPCL4	Heterogeneous nuclear ribonucleoprotein C-like 4	-0.318325858	-0.715485867	-0.724992953	-1.304006187	-1.926865295	-1.029146346	0.352758525	-0.298672743	0.164786278
A0A3B3ITJ4	HNRNPL	Heterogeneous nuclear ribonucleoprotein L (Fragment)	-0.364013496	-0.323732592	-0.181149439	-0.518701058	-0.573466862	-1.200912694	-0.248107862	0.261831659	-0.323732592
P28845	HSD11B1	Corticosteroid 11-beta-dehydrogenase isozyme 1	0.682573297	0.75787666	0.097610797	2.198808432	2.489799803	1.485426827	-0.623709617	-0.577766999	-1.011587974
Q8NBQ5	HSD17B11	Estradiol 17-beta-dehydrogenase 11	-0.734563104	-1.10780329	-0.883635243	-0.597277823	-0.675765438	-0.595096878	0.589763487	0.352758525	0.708407983
Q9BPX1	HSD17B14	17-beta-hydroxysteroid dehydrogenase 14	-0.020340448	0.210388864	0.176322773	-1.248107862	-0.932361283	-1.347398782	1.137503524	0.435095152	1.22897257
A0A0S2Z4J1	HSD17B4	Epididymis secretory sperm binding protein (Fragment)	-0.715485867	-0.579921884	-0.720231578	-0.13289427	0.10701825	0.001441974	0.510961919	0.822934048	0.631337144
P04792	HSPB1	Heat shock protein beta-1	0.081339627	0.438292852	0.573374526	0.205392513	0.420078116	0.260627908	-2.286304185	-2.314732593	-2.300448367
A0A024RDS1	HSPH1	Heat shock 110 kDa protein	0.407080775	0.371837617	0.368489001	0.849599011	1.079975377	0.708407983	-0.251538767	-0.411195433	-0.450084446
[truncated: 642 more rows]

## Sheet: Supplemental_Table_3
Supplemental Table 3: Gene set enrichment analysis of DE genes in the total proteome dataset comparing M1 vs. MØ
[truncated: 619 more rows]

[truncated: 10 more sheets: Supplemental_Table_4, Supplemental_Table_5, Supplemental_Table_6, Supplemental_Table_7, Supplemental_Table_8, Supplemental_Table_9, Supplemental_Table_10, Supplemental_Table_11, Supplemental_Table_12, Supplemental_Table_13]
